# Supplementary material for: Pharmacological induction of MHC-I expression in tumor cells revitalizes T cell antitumor immunity
Source: JCI Insight. 2024 Aug 6;9(17):e177788. doi: 10.1172/jci.insight.177788 (PMC11385079; doi:10.1172/jci.insight.177788)
Supplement: Supplemental table 1 [file jciinsight-9-177788-s239.xlsx]

## Sheet: plate1
loc	num	Drug English Name	MFI of HLA-A/B/C	MFI of HLA-A/B/C ratio
A	1	Mefloquine	16530.9	0.624175
B	1	Ondansetron hydrochloride dihydrate,1,2,3,9-Tetrahydro-9-methyl-3-[(2-methyl-1H-imidazol-1-yl)methyl]-4H-carbazol-4-one hydrochloride, GR 38032F	25430.7	0.960216
C	1	Cefamandole Nafate	15628	0.590083
D	1	Flumethasone 21-Pivalate	21245.1	0.802173
E	1	Piroxicam	20234.9	0.764032
F	1	Molindone Hydrochloride	23112.7	0.872692
G	1	Diflorasone Diacetate	17886.9	0.675375
H	1	2'-Iodohippuric Acid	19773.7	0.746616
I	1	2-Deoxy-2-fluoro-D-glucose	18160.9	0.685722
J	1	Anhydrotetracycline Hydrochloride	15871.1	0.599263
K	1	Daunorubicin hydrochloride,Daunomycin hydrochloride	17327.2	0.654241
L	1	L-Serine ,99%	19238.4	0.726404
M	1	Alendronic Acid, Monosodium Salt, Trihydrate	13000.8	0.490887
N	1	Sulfaquinoxaline	19986.9	0.754668
O	1	tert-Butyl-(S)-(3-amino-2-oxo-2,3,4,5-tetrahydrobenzo[b]azepin-1-yl) Acetate	21322.7	0.805107
P	1	Eserine salicylate salt,Physostigmine salicylate salt	20320.5	0.767265
A	2	N,N-Diethyl-m-toluamide, 98%	30640.6	1.15693
B	2	Axitinib	19529	0.737378
C	2	Piperazine Phosphate Monohydrate	47071.4	1.77733
D	2	Rapamycin (Sirolimus)	18467.5	0.697296
E	2	Penicillin G procaine salt hydrate,Benzylpenicillin procaine salt, Procaine penicilline G hydrate	33560.2	1.26717
F	2	Pemetrexed	25498.9	0.962791
G	2	2-Chloro-1,1,2-trifluoroethyl difluoromethyl ether	28186.9	1.06428
H	2	Bicalutamide (Casodex)	22380.4	0.845042
I	2	(2,2-Dichloro-1,1-difluoroethyl) methyl ether	27313.4	1.0313
J	2	Adrucil (Fluorouracil)	24741.3	0.934185
K	2	Manganese(II) sulfate monohydrate, reagent ACS	14415.6	0.544305
L	2	Etoposide (VP-16）	56972.8	2.15119
M	2	Formoterol Fumarate Dihydrate	31543.7	1.19103
N	2	Leflunomide	21376.7	0.807144
O	2	Idarubicin Hydrochloride	24000.1	0.906198
P	2	Altretamine (Hexalen)	54148.4	2.04454
A	3	Naloxone hydrochloride dihydrate	22629.7	0.854454
B	3	Trenbolone Acetate	25758.4	0.972588
C	3	Prednisolone 21-acetate,1,4-Pregnadiene-11β,17α,21-triol-3,20-dione 21-acetate, 11β,17α,21-Trihydroxy-1,4-pregnadiene-3,20-dione 21-acetate, 21-Acetoxy-1,4-pregnadiene-11β,17α-diol-3,20-dione	23153	0.874212
D	3	Medronic Acid	19868.8	0.750208
E	3	Halofantrine Hydrochloride	16823.1	0.635207
F	3	Tripelennamine Hydrochloride	19665.4	0.74253
G	3	Amitraz	16571.4	0.625704
H	3	Mefloquine	22172.7	0.837199
I	3	Ondansetron hydrochloride dihydrate,1,2,3,9-Tetrahydro-9-methyl-3-[(2-methyl-1H-imidazol-1-yl)methyl]-4H-carbazol-4-one hydrochloride, GR 38033F	16219.2	0.612407
J	3	Cefamandole Nafate	18624.6	0.703229
K	3	Flumethasone 22-Pivalate	16808.1	0.63464
L	3	Piroxicam	20297.5	0.766395
M	3	Molindone Hydrochloride	16573.4	0.625779
N	3	Diflorasone Diacetate	19653.6	0.742082
O	3	3'-Iodohippuric Acid	19735.1	0.74516
P	3	2-Deoxy-3-fluoro-D-glucose	22321.5	0.842818
A	4	Anhydrotetracycline Hydrochloride	25204.5	0.951674
B	4	Daunorubicin hydrochloride,Daunomycin hydrochloride	15805.7	0.596793
C	4	L-Serine ,100%	30577.9	1.15456
D	4	Alendronic Acid, Monosodium Salt, Trihydrate	18564.6	0.700964
E	4	Sulfaquinoxaline	25573.4	0.965603
F	4	tert-Butyl-(S)-(3-amino-2-oxo-2,3,4,5-tetrahydrobenzo[b]azepin-2-yl) Acetate	20137.4	0.760349
G	4	Eserine salicylate salt,Physostigmine salicylate salt	23256.3	0.878115
H	4	N,N-Diethyl-m-toluamide, 99%	19911.3	0.751813
I	4	Axitinib	28441.8	1.07391
J	4	Piperazine Phosphate Monohydrate	21566.6	0.814314
K	4	Rapamycin (Sirolimus)	25877.3	0.977078
L	4	Penicillin G procaine salt hydrate,Benzylpenicillin procaine salt, Procaine penicilline G hydrate	23381.4	0.882836
M	4	Pemetrexed	25052.5	0.945934
N	4	2-Chloro-1,1,3-trifluoroethyl difluoromethyl ether	24932.1	0.941388
O	4	Bicalutamide (Casodex)	17841.6	0.673664
P	4	(2,2-Dichloro-1,2-difluoroethyl) methyl ether	23039.3	0.86992
A	5	Adrucil (Fluorouracil)	24409.4	0.921651
B	5	Manganese(II) sulfate monohydrate, reagent ACS	25033.9	0.945235
C	5	Etoposide (VP-17）	22877	0.863792
D	5	Formoterol Fumarate Dihydrate	19490.2	0.735914
E	5	Leflunomide	13965.2	0.527301
F	5	Idarubicin Hydrochloride	21358.7	0.806465
G	5	Altretamine (Hexalen)	22626.7	0.854343
H	5	Naloxone hydrochloride dihydrate	22237.5	0.839648
I	5	Trenbolone Acetate	16903.2	0.638233
J	5	Prednisolone 21-acetate,1,4-Pregnadiene-11β,17α,21-triol-3,20-dione 21-acetate, 11β,17α,21-Trihydroxy-1,4-pregnadiene-3,20-dione 21-acetate, 21-Acetoxy-1,4-pregnadiene-11β,17α-diol-3,21-dione	20084.9	0.758366
K	5	Medronic Acid	39100.1	1.47635
L	5	Halofantrine Hydrochloride	48503.8	1.83141
M	5	Tripelennamine Hydrochloride	17539.8	0.66227
N	5	Amitraz	22510.3	0.849945
O	5	Mefloquine	18764.8	0.708525
P	5	Ondansetron hydrochloride dihydrate,1,2,3,9-Tetrahydro-9-methyl-3-[(2-methyl-1H-imidazol-1-yl)methyl]-4H-carbazol-4-one hydrochloride, GR 38034F	22157	0.836606
A	6	Cefamandole Nafate	23922.4	0.903264
B	6	Flumethasone 23-Pivalate	15470	0.584119
C	6	Piroxicam	25398.9	0.959015
D	6	Molindone Hydrochloride	22507.2	0.849829
E	6	Diflorasone Diacetate	24789.8	0.936015
F	6	4'-Iodohippuric Acid	20828.8	0.786457
G	6	2-Deoxy-4-fluoro-D-glucose	23215	0.876554
H	6	Anhydrotetracycline Hydrochloride	23120.9	0.873002
I	6	Daunorubicin hydrochloride,Daunomycin hydrochloride	24428.3	0.922366
J	6	L-Serine ,101%	31842.1	1.2023
K	6	Alendronic Acid, Monosodium Salt, Trihydrate	26033	0.982957
L	6	Sulfaquinoxaline	17641.9	0.666124
M	6	tert-Butyl-(S)-(3-amino-2-oxo-2,3,4,5-tetrahydrobenzo[b]azepin-3-yl) Acetate	27538.7	1.03981
N	6	Eserine salicylate salt,Physostigmine salicylate salt	24294.4	0.917312
O	6	N,N-Diethyl-m-toluamide, 100%	24078.3	0.90915
P	6	Axitinib	23682.2	0.894196
A	7	Piperazine Phosphate Monohydrate	19453.6	0.734533
B	7	Rapamycin (Sirolimus)	26125.2	0.986437
C	7	Penicillin G procaine salt hydrate,Benzylpenicillin procaine salt, Procaine penicilline G hydrate	16132.3	0.609126
D	7	Pemetrexed	22381.1	0.845069
E	7	2-Chloro-1,1,4-trifluoroethyl difluoromethyl ether	20268.8	0.765312
F	7	Bicalutamide (Casodex)	28501.8	1.07617
G	7	(2,2-Dichloro-1,3-difluoroethyl) methyl ether	15692.2	0.592509
H	7	Adrucil (Fluorouracil)	27620.4	1.04289
I	7	Manganese(II) sulfate monohydrate, reagent ACS	15745.8	0.594532
J	7	Etoposide (VP-18）	28298.9	1.06851
K	7	Formoterol Fumarate Dihydrate	19250.5	0.726864
L	7	Leflunomide	20597.2	0.777713
M	7	Idarubicin Hydrochloride	15661.9	0.591364
N	7	Altretamine (Hexalen)	22022	0.831509
O	7	Naloxone hydrochloride dihydrate	20605.7	0.778033
P	7	Trenbolone Acetate	23985.7	0.905654
A	8	Prednisolone 21-acetate,1,4-Pregnadiene-11β,17α,21-triol-3,20-dione 21-acetate, 11β,17α,21-Trihydroxy-1,4-pregnadiene-3,20-dione 21-acetate, 21-Acetoxy-1,4-pregnadiene-11β,17α-diol-3,22-dione	24731.1	0.933798
B	8	Medronic Acid	15243.8	0.575577
C	8	Halofantrine Hydrochloride	31023.4	1.17139
D	8	Tripelennamine Hydrochloride	20413.4	0.770771
E	8	Amitraz	24479.6	0.924304
F	8	Mefloquine	37610.7	1.42011
G	8	Ondansetron hydrochloride dihydrate,1,2,3,9-Tetrahydro-9-methyl-3-[(2-methyl-1H-imidazol-1-yl)methyl]-4H-carbazol-4-one hydrochloride, GR 38035F	23661.5	0.893413
H	8	Cefamandole Nafate	24120.4	0.910742
I	8	Flumethasone 24-Pivalate	25362.7	0.957649
J	8	Piroxicam	25214.6	0.952056
K	8	Molindone Hydrochloride	25860.8	0.976457
L	8	Diflorasone Diacetate	26490.4	1.00023
M	8	5'-Iodohippuric Acid	22248.6	0.840067
N	8	2-Deoxy-5-fluoro-D-glucose	20503.6	0.774176
O	8	Anhydrotetracycline Hydrochloride	26612.4	1.00483
P	8	Daunorubicin hydrochloride,Daunomycin hydrochloride	25300.1	0.955283
A	9	L-Serine ,102%	26526.1	1.00157
B	9	Alendronic Acid, Monosodium Salt, Trihydrate	27899.4	1.05343
C	9	Sulfaquinoxaline	19969.5	0.754012
D	9	tert-Butyl-(S)-(3-amino-2-oxo-2,3,4,5-tetrahydrobenzo[b]azepin-4-yl) Acetate	22389.8	0.845397
E	9	Eserine salicylate salt,Physostigmine salicylate salt	18154.1	0.685466
F	9	N,N-Diethyl-m-toluamide, 101%	23448.3	0.885365
G	9	Axitinib	18678.2	0.705254
H	9	Piperazine Phosphate Monohydrate	23703.2	0.894989
I	9	Rapamycin (Sirolimus)	16678	0.62973
J	9	Penicillin G procaine salt hydrate,Benzylpenicillin procaine salt, Procaine penicilline G hydrate	15949.1	0.602207
K	9	Pemetrexed	23006	0.868662
L	9	2-Chloro-1,1,5-trifluoroethyl difluoromethyl ether	24798.6	0.936348
M	9	Bicalutamide (Casodex)	18827.7	0.710897
N	9	(2,2-Dichloro-1,4-difluoroethyl) methyl ether	36096.1	1.36292
O	9	Adrucil (Fluorouracil)	20177.7	0.761872
P	9	Manganese(II) sulfate monohydrate, reagent ACS	26354.3	0.995087
A	10	Etoposide (VP-19）	24350.7	0.919437
B	10	Formoterol Fumarate Dihydrate	17217.7	0.650107
C	10	Leflunomide	30881.1	1.16601
D	10	Idarubicin Hydrochloride	19743.8	0.745489
E	10	Altretamine (Hexalen)	26747.5	1.00994
F	10	Naloxone hydrochloride dihydrate	28703	1.08377
G	10	Trenbolone Acetate	24090.9	0.909628
H	10	Prednisolone 21-acetate,1,4-Pregnadiene-11β,17α,21-triol-3,20-dione 21-acetate, 11β,17α,21-Trihydroxy-1,4-pregnadiene-3,20-dione 21-acetate, 21-Acetoxy-1,4-pregnadiene-11β,17α-diol-3,23-dione	25356.1	0.9574
I	10	Medronic Acid	17678.5	0.667506
J	10	Halofantrine Hydrochloride	64659.2	2.44141
K	10	Tripelennamine Hydrochloride	24168.2	0.912544
L	10	Amitraz	31149.3	1.17614
M	10	Mefloquine	22858.7	0.863103
N	10	Ondansetron hydrochloride dihydrate,1,2,3,9-Tetrahydro-9-methyl-3-[(2-methyl-1H-imidazol-1-yl)methyl]-4H-carbazol-4-one hydrochloride, GR 38036F	31655	1.19523
O	10	Cefamandole Nafate	20956.5	0.791278
P	10	Flumethasone 25-Pivalate	28772.1	1.08638
A	11	Piroxicam	26670.2	1.00701
B	11	Molindone Hydrochloride	27910	1.05383
C	11	Diflorasone Diacetate	19803.5	0.747744
D	11	6'-Iodohippuric Acid	22927.1	0.865683
E	11	2-Deoxy-6-fluoro-D-glucose	20147	0.760714
F	11	Anhydrotetracycline Hydrochloride	25080.1	0.946976
G	11	Daunorubicin hydrochloride,Daunomycin hydrochloride	19869.3	0.750228
H	11	L-Serine ,103%	27156.9	1.02539
I	11	Alendronic Acid, Monosodium Salt, Trihydrate	18109	0.683762
J	11	Sulfaquinoxaline	27864.3	1.0521
K	11	tert-Butyl-(S)-(3-amino-2-oxo-2,3,4,5-tetrahydrobenzo[b]azepin-5-yl) Acetate	15910.2	0.60074
L	11	Eserine salicylate salt,Physostigmine salicylate salt	27929.2	1.05455
M	11	N,N-Diethyl-m-toluamide, 102%	19059.9	0.719667
N	11	Axitinib	24806.7	0.936652
O	11	Piperazine Phosphate Monohydrate	21873.9	0.825917
P	11	Rapamycin (Sirolimus)	19059.9	0.719666
A	12	Penicillin G procaine salt hydrate,Benzylpenicillin procaine salt, Procaine penicilline G hydrate	22433	0.847028
B	12	Pemetrexed	25961.7	0.980264
C	12	2-Chloro-1,1,6-trifluoroethyl difluoromethyl ether	26801.1	1.01196
D	12	Bicalutamide (Casodex)	24144.7	0.91166
E	12	(2,2-Dichloro-1,5-difluoroethyl) methyl ether	23812.8	0.899126
F	12	Adrucil (Fluorouracil)	22738.8	0.858573
G	12	Manganese(II) sulfate monohydrate, reagent ACS	23213.1	0.876483
H	12	Etoposide (VP-20）	48311.1	1.82413
I	12	Formoterol Fumarate Dihydrate	25812.7	0.97464
J	12	Leflunomide	39580.3	1.49448
K	12	Idarubicin Hydrochloride	23552.3	0.88929
L	12	Altretamine (Hexalen)	24992.8	0.943683
M	12	Naloxone hydrochloride dihydrate	24000.4	0.906209
N	12	Trenbolone Acetate	25123	0.948597
O	12	Prednisolone 21-acetate,1,4-Pregnadiene-11β,17α,21-triol-3,20-dione 21-acetate, 11β,17α,21-Trihydroxy-1,4-pregnadiene-3,20-dione 21-acetate, 21-Acetoxy-1,4-pregnadiene-11β,17α-diol-3,24-dione	23360.2	0.882038
P	12	Medronic Acid	26809	1.01226
A	13	Halofantrine Hydrochloride	27979.2	1.05644
B	13	Tripelennamine Hydrochloride	28739.6	1.08515
C	13	Amitraz	18543.3	0.70016
D	13	Mefloquine	23783.5	0.898021
E	13	Ondansetron hydrochloride dihydrate,1,2,3,9-Tetrahydro-9-methyl-3-[(2-methyl-1H-imidazol-1-yl)methyl]-4H-carbazol-4-one hydrochloride, GR 38037F	27544.7	1.04004
F	13	Cefamandole Nafate	24383.1	0.920659
G	13	Flumethasone 26-Pivalate	19736.1	0.745199
H	13	Piroxicam	28169	1.06361
I	13	Molindone Hydrochloride	20019	0.75588
J	13	Diflorasone Diacetate	35384.1	1.33604
K	13	7'-Iodohippuric Acid	21877.7	0.826059
L	13	2-Deoxy-7-fluoro-D-glucose	28256.3	1.06691
M	13	Anhydrotetracycline Hydrochloride	20213.9	0.763238
N	13	Daunorubicin hydrochloride,Daunomycin hydrochloride	26225.1	0.990208
O	13	L-Serine ,104%	23740.7	0.896404
P	13	Alendronic Acid, Monosodium Salt, Trihydrate	20005.9	0.755386
A	14	Sulfaquinoxaline	23135.9	0.873568
B	14	tert-Butyl-(S)-(3-amino-2-oxo-2,3,4,5-tetrahydrobenzo[b]azepin-6-yl) Acetate	27728.2	1.04696
C	14	Eserine salicylate salt,Physostigmine salicylate salt	21408.3	0.808337
D	14	N,N-Diethyl-m-toluamide, 103%	16259.9	0.613942
E	14	Axitinib	22386	0.845252
F	14	Piperazine Phosphate Monohydrate	27070.4	1.02213
G	14	Rapamycin (Sirolimus)	22371.6	0.844709
H	14	Penicillin G procaine salt hydrate,Benzylpenicillin procaine salt, Procaine penicilline G hydrate	43809.7	1.65417
I	14	Pemetrexed	22629	0.85443
J	14	2-Chloro-1,1,7-trifluoroethyl difluoromethyl ether	36223.2	1.36772
K	14	Bicalutamide (Casodex)	26468.4	0.999395
L	14	(2,2-Dichloro-1,6-difluoroethyl) methyl ether	25259.8	0.953761
M	14	Adrucil (Fluorouracil)	31194.3	1.17784
N	14	Manganese(II) sulfate monohydrate, reagent ACS	30587	1.15491
O	14	Etoposide (VP-21）	20651.4	0.779758
P	14	Formoterol Fumarate Dihydrate	19849.3	0.749471
A	15	Leflunomide	30061.8	1.13508
B	15	Idarubicin Hydrochloride	28751.2	1.08559
C	15	Altretamine (Hexalen)	18690.8	0.705728
D	15	Naloxone hydrochloride dihydrate	26863.2	1.0143
E	15	Trenbolone Acetate	22965.2	0.867123
F	15	Prednisolone 21-acetate,1,4-Pregnadiene-11β,17α,21-triol-3,20-dione 21-acetate, 11β,17α,21-Trihydroxy-1,4-pregnadiene-3,20-dione 21-acetate, 21-Acetoxy-1,4-pregnadiene-11β,17α-diol-3,25-dione	26585.2	1.00381
G	15	Medronic Acid	22175.5	0.837305
H	15	Halofantrine Hydrochloride	21028.2	0.793983
I	15	Tripelennamine Hydrochloride	18915	0.714193
J	15	Amitraz	32230.4	1.21696
K	15	Mefloquine	17888.9	0.675451
L	15	Ondansetron hydrochloride dihydrate,1,2,3,9-Tetrahydro-9-methyl-3-[(2-methyl-1H-imidazol-1-yl)methyl]-4H-carbazol-4-one hydrochloride, GR 38038F	25348	0.957092
M	15	Cefamandole Nafate	23338.4	0.881214
N	15	Flumethasone 27-Pivalate	23880.4	0.901679
O	15	Piroxicam	23072.1	0.87116
P	15	Molindone Hydrochloride	21631.3	0.816755
A	16	Diflorasone Diacetate	20875.8	0.788229
B	16	8'-Iodohippuric Acid	24831.5	0.937591
C	16	2-Deoxy-8-fluoro-D-glucose	21331.2	0.805426
D	16	Anhydrotetracycline Hydrochloride	30034.4	1.13404
E	16	Daunorubicin hydrochloride,Daunomycin hydrochloride	21994.3	0.830463
F	16	L-Serine ,105%	25739.6	0.971877
G	16	Alendronic Acid, Monosodium Salt, Trihydrate	22036.6	0.832061
H	16	Sulfaquinoxaline	31845.7	1.20243
I	16	tert-Butyl-(S)-(3-amino-2-oxo-2,3,4,5-tetrahydrobenzo[b]azepin-7-yl) Acetate	23530.4	0.888464
J	16	Eserine salicylate salt,Physostigmine salicylate salt	27556.3	1.04047
K	16	N,N-Diethyl-m-toluamide, 104%	25449	0.960906
L	16	Axitinib	26930.2	1.01683
M	16	Piperazine Phosphate Monohydrate	29875	1.12802
N	16	Rapamycin (Sirolimus)	24397.5	0.921205
O	16	Penicillin G procaine salt hydrate,Benzylpenicillin procaine salt, Procaine penicilline G hydrate	18392.2	0.694456
P	16	Pemetrexed	37497.1	1.41582
A	17	2-Chloro-1,1,8-trifluoroethyl difluoromethyl ether	16707.1	0.630827
B	17	Bicalutamide (Casodex)	32252.1	1.21778
C	17	(2,2-Dichloro-1,7-difluoroethyl) methyl ether	16693.9	0.630331
D	17	Adrucil (Fluorouracil)	28331.9	1.06976
E	17	Manganese(II) sulfate monohydrate, reagent ACS	23425.9	0.884516
F	17	Etoposide (VP-22）	28433.3	1.07359
G	17	Formoterol Fumarate Dihydrate	25190	0.951125
H	17	Leflunomide	28703.6	1.08379
I	17	Idarubicin Hydrochloride	21818.5	0.823824
J	17	Altretamine (Hexalen)	28431.6	1.07352
K	17	Naloxone hydrochloride dihydrate	25534	0.964117
L	17	Trenbolone Acetate	25518.8	0.963542
M	17	Prednisolone 21-acetate,1,4-Pregnadiene-11β,17α,21-triol-3,20-dione 21-acetate, 11β,17α,21-Trihydroxy-1,4-pregnadiene-3,20-dione 21-acetate, 21-Acetoxy-1,4-pregnadiene-11β,17α-diol-3,26-dione	22187.8	0.837771
N	17	Medronic Acid	24102.2	0.910054
O	17	Halofantrine Hydrochloride	25126.6	0.948734
P	17	Tripelennamine Hydrochloride	24264.5	0.916181
A	18	Amitraz	22180.2	0.837483
B	18	Mefloquine	30328.9	1.14516
C	18	Ondansetron hydrochloride dihydrate,1,2,3,9-Tetrahydro-9-methyl-3-[(2-methyl-1H-imidazol-1-yl)methyl]-4H-carbazol-4-one hydrochloride, GR 38039F	20845.4	0.787082
D	18	Cefamandole Nafate	27496.3	1.03821
E	18	Flumethasone 28-Pivalate	22686.8	0.856611
F	18	Piroxicam	28032.6	1.05846
G	18	Molindone Hydrochloride	22365	0.844459
H	18	Diflorasone Diacetate	27366.2	1.03329
I	18	9'-Iodohippuric Acid	21146.7	0.798459
J	18	2-Deoxy-9-fluoro-D-glucose	27315.3	1.03138
K	18	Anhydrotetracycline Hydrochloride	25506.2	0.963067
L	18	Daunorubicin hydrochloride,Daunomycin hydrochloride	26329.3	0.994143
M	18	L-Serine ,106%	16614.2	0.627322
N	18	Alendronic Acid, Monosodium Salt, Trihydrate	28860.2	1.0897
O	18	Sulfaquinoxaline	24960.3	0.942452
P	18	tert-Butyl-(S)-(3-amino-2-oxo-2,3,4,5-tetrahydrobenzo[b]azepin-8-yl) Acetate	27606.3	1.04236
A	19	Eserine salicylate salt,Physostigmine salicylate salt	31119.3	1.17501
B	19	N,N-Diethyl-m-toluamide, 105%	21522.3	0.812642
C	19	Axitinib	21698.6	0.819296
D	19	Piperazine Phosphate Monohydrate	29500.1	1.11387
E	19	Rapamycin (Sirolimus)	23039.8	0.869939
F	19	Penicillin G procaine salt hydrate,Benzylpenicillin procaine salt, Procaine penicilline G hydrate	25181.1	0.95079
G	19	Pemetrexed	21816.6	0.823752
H	19	2-Chloro-1,1,9-trifluoroethyl difluoromethyl ether	42417.7	1.60161
I	19	Bicalutamide (Casodex)	42819.9	1.6168
J	19	(2,2-Dichloro-1,8-difluoroethyl) methyl ether	41851.3	1.58023
K	19	Adrucil (Fluorouracil)	24339.6	0.919017
L	19	Manganese(II) sulfate monohydrate, reagent ACS	25393.8	0.958822
M	19	Etoposide (VP-23）	22371	0.844688
N	19	Formoterol Fumarate Dihydrate	24420.6	0.922075
O	19	Leflunomide	26229	0.990358
P	19	Idarubicin Hydrochloride	21329.9	0.805378
A	20	Altretamine (Hexalen)	20511.5	0.774475
B	20	Naloxone hydrochloride dihydrate	26479.3	0.999808
C	20	Trenbolone Acetate	23662.3	0.893442
D	20	Prednisolone 21-acetate,1,4-Pregnadiene-11β,17α,21-triol-3,20-dione 21-acetate, 11β,17α,21-Trihydroxy-1,4-pregnadiene-3,20-dione 21-acetate, 21-Acetoxy-1,4-pregnadiene-11β,17α-diol-3,27-dione	28884.4	1.09062
E	20	Medronic Acid	22112.1	0.834912
F	20	Halofantrine Hydrochloride	26742.9	1.00976
G	20	Tripelennamine Hydrochloride	21377.4	0.807172
H	20	Amitraz	29182.3	1.10187
I	20	Mefloquine	23827.1	0.899664
J	20	Ondansetron hydrochloride dihydrate,1,2,3,9-Tetrahydro-9-methyl-3-[(2-methyl-1H-imidazol-1-yl)methyl]-4H-carbazol-4-one hydrochloride, GR 38040F	23230.5	0.877141
K	20	Cefamandole Nafate	23419.1	0.884262
L	20	Flumethasone 29-Pivalate	23300.6	0.879785
M	20	Piroxicam	27132	1.02445
N	20	Molindone Hydrochloride	25575.9	0.965697
O	20	Diflorasone Diacetate	23097.4	0.872116
P	20	10'-Iodohippuric Acid	29653	1.11964
A	21	2-Deoxy-10-fluoro-D-glucose	29357	1.10847
B	21	Anhydrotetracycline Hydrochloride	25852.8	0.976153
C	21	Daunorubicin hydrochloride,Daunomycin hydrochloride	24801	0.936438
D	21	L-Serine ,107%	25533.4	0.964093
E	21	Alendronic Acid, Monosodium Salt, Trihydrate	22461.8	0.848115
F	21	Sulfaquinoxaline	44020.5	1.66213
G	21	tert-Butyl-(S)-(3-amino-2-oxo-2,3,4,5-tetrahydrobenzo[b]azepin-9-yl) Acetate	26825.5	1.01288
H	21	Eserine salicylate salt,Physostigmine salicylate salt	31085.5	1.17373
I	21	N,N-Diethyl-m-toluamide, 106%	24281.2	0.91681
J	21	Axitinib	26707.7	1.00843
K	21	Piperazine Phosphate Monohydrate	27493.4	1.0381
L	21	Rapamycin (Sirolimus)	23125.4	0.873172
M	21	Penicillin G procaine salt hydrate,Benzylpenicillin procaine salt, Procaine penicilline G hydrate	25259.5	0.953752
N	21	Pemetrexed	29206.6	1.10279
O	21	2-Chloro-1,1,10-trifluoroethyl difluoromethyl ether	31789.1	1.20029
P	21	Bicalutamide (Casodex)	25874	0.976954
A	22	(2,2-Dichloro-1,9-difluoroethyl) methyl ether	18052.1	0.681612
B	22	Adrucil (Fluorouracil)	27351.4	1.03274
C	22	Manganese(II) sulfate monohydrate, reagent ACS	18519.7	0.69927
D	22	Etoposide (VP-24）	30552.5	1.15361
E	22	Formoterol Fumarate Dihydrate	19603.5	0.74019
F	22	Leflunomide	25183.7	0.950887
G	22	Idarubicin Hydrochloride	20001.1	0.755202
H	22	Altretamine (Hexalen)	26056	0.983825
I	22	Naloxone hydrochloride dihydrate	18583.2	0.701667
J	22	Trenbolone Acetate	31317.2	1.18248
K	22	Prednisolone 21-acetate,1,4-Pregnadiene-11β,17α,21-triol-3,20-dione 21-acetate, 11β,17α,21-Trihydroxy-1,4-pregnadiene-3,20-dione 21-acetate, 21-Acetoxy-1,4-pregnadiene-11β,17α-diol-3,28-dione	22694.3	0.856893
L	22	Medronic Acid	24369.1	0.92013
M	22	Halofantrine Hydrochloride	34140.7	1.28909
N	22	Tripelennamine Hydrochloride	25867.2	0.976698
O	22	Amitraz	20641.6	0.779387
P	22	Mefloquine	29642.5	1.11924
A	23	IFN(500IU)	80504.6	3.0397
B	23	IFN(500IU)	88304.4	3.33421
C	23	IFN(500IU)	78945.8	2.98084
D	23	IFN(500IU)	81313.9	3.07026
E	23	IFN(500IU)	80616.7	3.04394
F	23	IFN(500IU)	84893.3	3.20541
G	23	control	26772.7	1.01089
H	23	control	27918.7	1.05416
I	23	control	28365.2	1.07102
J	23	control	29281.3	1.10561
K	23	control	30038.3	1.13419
L	23	control	27725	1.04684
M	23	unstained	6335.92	0.239232
N	23	unstained	5865.34	0.221464
O	23	unstained	6160.83	0.232621
P	23	unstained	5740.1	0.216735
A	24	NA	NA	NA
B	24	IFN(500IU)	110970	4.19
C	24	NA	NA	NA
D	24	IFN(500IU)	94341.1	3.56214
E	24	NA	NA	NA
F	24	IFN(500IU)	91362.8	3.44969
G	24	control	19308.9	0.729067
H	24	control	28532.3	1.07732
I	24	control	20351	0.768415
J	24	control	30922.2	1.16756
K	24	control	21136.7	0.79808
L	24	control	27460.3	1.03685
M	24	unstained	4975.73	0.187874
N	24	unstained	6188.86	0.23368
O	24	unstained	4624.56	0.174615
P	24	unstained	6019.98	0.227303

## Sheet: plate2
loc	num	original name	MFI of HLA-A/B/C	MFI of HLA-A/B/C ratio
A	1	Floxuridine	40098.1	0.833895
B	1	Prednisone (Adasone)	40690.1	0.846208
C	1	Fluconazole	33908.7	0.705178
D	1	Chlorothiazide	24784	0.515419
E	1	Loratadine	32682.3	0.679674
F	1	Phenylbutazone (Butazolidin, Butatron)	24971.3	0.519313
G	1	Mizoribine (Bredinin)	33303	0.692583
H	1	all-trans-Retinoic acid, 97%	25662.2	0.533682
I	1	Ranolazine dihydrochloride	67959.1	1.4133
J	1	Desonide	26588.1	0.552936
K	1	1,1-Dimethylbiguanide hydrochloride, 97%	28220.6	0.586888
L	1	Glyburide (Diabeta)	25608.6	0.532567
M	1	Norfloxacin (Norxacin)	38743.2	0.805719
N	1	Mesna (Uromitexan, Mesnex)	35405.9	0.736314
O	1	Furosemide (Lasix)	54218.3	1.12755
P	1	Oxybutynin (Ditropan)	32338.6	0.672526
A	2	Ethionamide	25499.8	0.530305
B	2	Lincomycin hydrochloride (Lincocin)	31245	0.649784
C	2	Acipimox	29711.1	0.617885
D	2	Ozagrel	34805.3	0.723825
E	2	Diphenhydramine HCl (Benadryl)	30259.5	0.629289
F	2	Fenoprofen calcium	32388.2	0.673559
G	2	Nicotinamide (Niacinamide)	25951.5	0.539698
H	2	Eltrombopag (SB-497115-GR)	33967	0.706391
I	2	Levamisole Hydrochloride (Ergamisol)	29254.7	0.608393
J	2	L-Adrenaline (Epinephrine)	31625.4	0.657695
K	2	Sodium orthovanadate	30729.6	0.639066
L	2	Lomefloxacin hydrochloride (Maxaquin)	34375.4	0.714885
M	2	S-(+)-Rolipram	33455.4	0.695753
N	2	Rosiglitazone (Avandia)	40987.9	0.8524
O	2	Bethanechol chloride	41822.5	0.869757
P	2	Tioxolone	28553.1	0.593801
A	3	Ftorafur	29166.8	0.606564
B	3	Acetylcysteine	39473.5	0.820907
C	3	Flumazenil	46322.9	0.96335
D	3	Ursodiol (Actigal Urso)	26566.1	0.552478
E	3	Biapenem	33159.4	0.689596
F	3	Ezetimibe (Zetia)	28618.3	0.595158
G	3	Omeprazole (Prilosec)	34731.1	0.722281
H	3	Boric acid, DNAse, RNAse and Protease free, for molecular biology, 99.5%	36801.4	0.765337
I	3	Repaglinide	56019.8	1.16501
J	3	Didanosine (Videx)	28435.9	0.591365
K	3	Ofloxacin (Floxin)	37982.5	0.789899
L	3	Ethosuximide	31802.3	0.661374
M	3	Tadalafil (Cialis)	32382.9	0.673447
N	3	Methocarbamol (Robaxin)	26661.8	0.554469
O	3	Cefdinir (Omnicef)	43933.3	0.913654
P	3	Pitavastatin calcium (Livalo)	27071.7	0.562995
A	4	Trifluridine (Viroptic)	29806.1	0.619859
B	4	Zinc oxide, 99.5+%	36632.9	0.761832
C	4	Acyclovir (Aciclovir)	35422.3	0.736657
D	4	Pancuronium (Pavulon)	35857.3	0.745704
E	4	Dapoxetine hydrochloride (Priligy)	31355	0.652072
F	4	Scopoletin	34166.6	0.710541
G	4	Vitamin b12	36917.7	0.767755
H	4	Esomeprazole sodium (Nexium)	39728.2	0.826204
I	4	Levofloxacin (Levaquin)	32112.3	0.667821
J	4	Phenytoin sodium (Dilantin)	34657.1	0.720743
K	4	Chlortetracycline hydrochloride, conforms to Eur. Ph.	38117.9	0.792715
L	4	Riboflavin (Vitamin B2)	36109.1	0.750938
M	4	Fudosteine	38828.1	0.807484
N	4	Terbinafine hydrochloride (Lamisil)	40732.7	0.847093
O	4	Chlorpromazine (Sonazine)	40789.5	0.848275
P	4	Dehydroepiandrosterone (DHEA)	38829.7	0.807517
A	5	Ifosfamide	34916.2	0.726131
B	5	Alendronate (Fosamax)	36333.6	0.755608
C	5	Fluoxetine HCl	27172.3	0.565087
D	5	Nitrofurazone (Nitrofural)	28822.1	0.599397
E	5	Daptomycin	33626.2	0.699305
F	5	Enalaprilat dihydrate	31290.8	0.650736
G	5	Resveratrol	37202.5	0.773679
H	5	Apraclonidine Hydrochloride	31121.8	0.647221
I	5	Risedronate sodium	60857.6	1.26562
J	5	Divalproex sodium	34039.3	0.707894
K	5	Moxifloxacin hydrochloride	75501.9	1.57017
L	5	Zalcitabine	42140.2	0.876363
M	5	Indocyanine Green	47896.9	0.996083
N	5	Disopyramide phosphate salt,α-Diisopropylaminoethyl-α-phenylpyridine-2-acetamide	36988.6	0.76923
O	5	Clotrimazole (Canesten)	50696.9	1.05431
P	5	Rifapentine (Priftin)	33896.8	0.704931
A	6	Vidarabine (Vira-A)	33292.9	0.692372
B	6	Manidipine (Manyper)	35700.5	0.742442
C	6	Amiloride hydrochloride (Midamor)	36901.9	0.767427
D	6	Quinine hydrochloride dihydrate	38512.2	0.800915
E	6	Felodipine (Plendil)	32247.6	0.670633
F	6	Adenine	36848.4	0.766313
G	6	Diclofenac	39005	0.811164
H	6	Fesoterodine fumarate (Toviaz)	40302.6	0.838148
I	6	Enalapril maleate (Vasotec)	37964	0.789515
J	6	Phenytoin (Lepitoin)	38150.2	0.793386
K	6	Maraviroc	24629.9	0.512214
L	6	Clomipramine hydrochloride (Anafranil)	52021.4	1.08186
M	6	Methsuximide	29872	0.621231
N	6	Cortisone acetate (Cortone)	79400.2	1.65124
O	6	Clindamycin hydrochloride (Dalacin)	68846.5	1.43176
P	6	Fluocinonide (Vanos)	36390.9	0.7568
A	7	Megestrol Acetate	48612.4	1.01096
B	7	Ethinyl Estradiol	49326.8	1.02582
C	7	Gabapentin Hydrochloride	36711.7	0.763472
D	7	Ketoprofen (Actron)	34461.4	0.716672
E	7	Doripenem Hydrate	35287.7	0.733857
F	7	Estrone	34022.5	0.707545
G	7	Rocuronium bromide	41832.3	0.869961
H	7	Sulfanilamide	36610.1	0.761357
I	7	Sildenafil citrate	73339.5	1.5252
J	7	Emtricitabine (Emtriva)	39407.5	0.819533
K	7	Iloperidone (Fanapt)	48216.9	1.00274
L	7	Indomethacin (Indocid, Indocin)	36099.1	0.750732
M	7	Ibuprofen Lysine (NeoProfen)	46610.9	0.969339
N	7	Telmisartan (Micardis)	37905.8	0.788304
O	7	Rizatriptan Benzoate (Maxalt)	45243.8	0.940908
P	7	Pyrazinamide (Pyrazinoic acid amide)	31958.8	0.664627
A	8	Teniposide (Vumon)	71851.3	1.49425
B	8	Milrinone (Primacor)	43622.6	0.907192
C	8	Amlodipine besylate (Norvasc)	25397.5	0.528177
D	8	Racecadotril (Acetorphan)	38842	0.807773
E	8	Deflazacort (Calcort)	41898.8	0.871344
F	8	Adenine hydrochloride	43306.8	0.900626
G	8	Fluvastatin sodium (Lescol)	35035.2	0.728606
H	8	Abiraterone Acetate (CB7630)	37358.3	0.776917
I	8	Metformin hydrochloride (Glucophage)	34696.4	0.72156
J	8	Methacycline hydrochloride (Physiomycine)	38870.8	0.808373
K	8	Raltegravir (MK-0518)	36228.4	0.75342
L	8	Phenformin hydrochloride	44559.8	0.926684
M	8	Gabapentin (Neurontin)	43245.8	0.899356
N	8	Clomifene citrate (Serophene)	33688.4	0.700597
O	8	Clonidine hydrochloride (Catapres)	40699.3	0.846398
P	8	Clorsulon	34613	0.719825
A	9	Mercaptopurine	61863.3	1.28653
B	9	Nitazoxanide (Alinia, Annita)	58614.6	1.21897
C	9	Gatifloxacin	42723.2	0.88849
D	9	Ketorolac (Toradol)	34748.7	0.722649
E	9	Dorzolamide HCL	34570.7	0.718945
F	9	Flucytosine (Ancobon)	35887.1	0.746322
G	9	Stavudine	48331.9	1.00513
H	9	Betamethasone Dipropionate (Diprolene)	43213.9	0.898694
I	9	Sumatriptan succinate	72784.4	1.51365
J	9	Progesterone (Prometrium)	44566.1	0.926815
K	9	Ponatinib (AP24534)	50116.4	1.04224
L	9	Paliperidone (Invega)	38385.5	0.79828
M	9	Febuxostat (Uloric)	27265.4	0.567022
N	9	Rifabutin (Mycobutin)	33970.5	0.706465
O	9	Pyridostigmine Bromide (Mestinon)	47996.6	0.998156			的
P	9	Quetiapine fumarate (Seroquel)	24285.3	0.505046
A	10	Rifaximin (Xifaxan)	47486.8	0.987555
B	10	Mitoxantrone Hydrochloride	1.64453e+06	34.2004	False positive (drug present color)
C	10	Clofibrate (Atromid-S)	42472.9	0.883283
D	10	17alpha-Hydroxyprogesterone Caproate	33659.5	0.699997
E	10	Nizatidine	42342.9	0.880579
F	10	Candesartan cilexetil (Atacand)	66250.5	1.37777
G	10	Sulfamethoxazole	44112.4	0.917378
H	10	Itraconazole (Sporanox)	56393.3	1.17278
I	10	Methoxsalen (Oxsoralen)	42243.3	0.878509
J	10	Dopamine hydrochloride (Inotropin)	51858.5	1.07847
K	10	Pyrimethamine	38322	0.796959
L	10	Ceftiofur hydrochloride	50746.3	1.05534
M	10	BIBR-1048 (Dabigatran)	46143.9	0.959626
N	10	Hydralazine hydrochloride	44977.5	0.93537
O	10	Clozapine (Clozaril)	45794.8	0.952368
P	10	MDV3100 (Enzalutamide)	40891.3	0.850393
A	11	Streptozotocin (Zanosar)	49333.2	1.02595
B	11	Triamcinolone Acetonide	44671.3	0.929001
C	11	Glimepiride	45077.1	0.937442
D	11	Adenosine (Adenocard)	44868.5	0.933104
E	11	Gestodene	42090.6	0.875334
F	11	Loteprednol Etabonate	44415.9	0.923691
G	11	Tenofovir (Viread)	43232.3	0.899076
H	11	Betapar (Meprednisone)	45728	0.950978
I	11	Topiramate	62328	1.2962
J	11	Lamivudine (Epivir)	38356.1	0.79767
K	11	Fludarabine (Fludara)	28880.4	0.600608
L	11	Terbinafine (Lamisil, Terbinex)	36642.4	0.762029
M	11	Nebivolol (Bystolic)	21934.7	0.456164
N	11	Nevirapine (Viramune)	32986.6	0.686002
O	11	Methimazole (Tapazole, Northyx)	50903.5	1.05861
P	11	Cefditoren pivoxil	37572.8	0.78138
A	12	Simvastatin (Zocor)	31507.8	0.655249
B	12	Moroxydine	46693.1	0.971048
C	12	Chloroxine	25492.9	0.530161
D	12	Salbutamol sulfate (Albuterol)	53246.8	1.10734
E	12	Carbidopa	43759.8	0.910045
F	12	Aliskiren hemifumarate	39880.8	0.829377
G	12	Sulfisoxazole	45149.7	0.93895
H	12	Olanzapine (Zyprexa)	45384	0.943824
I	12	Miconazole nitrate	45873	0.953992
J	12	Ritodrine hydrochloride (Yutopar)	46923.4	0.975838
K	12	Sulindac (Clinoril)	23763.7	0.494199
L	12	Cefprozil hydrate (Cefzil)	44708.7	0.929781
M	12	BIBR 953 (Dabigatran etexilate, Pradaxa)	50055.9	1.04098
N	12	Cloxacillin sodium (Cloxacap)	51364.6	1.0682
O	12	Domperidone (Motilium)	43770.6	0.910271
P	12	Vemurafenib (PLX4032)	38499.7	0.800655
A	13	Zoledronic Acid (Zoledronate)	53839.2	1.11966
B	13	Orlistat (Alli, Xenical)	45622.3	0.948779
C	13	Granisetron HCl	52999.7	1.1022
D	13	Cytarabine	44480.3	0.925031
E	13	Drospirenone	50763.3	1.05569
F	13	Aminocaproic acid (Amicar)	51149.7	1.06373
G	13	Trilostane	42224.5	0.878118
H	13	Betamethasone valerate (Betnovate)	25148.6	0.523001
I	13	Tranilast (SB 252218)	50018.9	1.04021
J	13	Eplerenone	38110.5	0.792561
K	13	Mycophenolate mofetil (CellCept)	26053.8	0.541825
L	13	Levodopa (Sinemet)	43293.8	0.900355
M	13	Pimobendan (Vetmedin)	48366.1	1.00584
N	13	Niacin (Nicotinic acid)	41580.1	0.864717
O	13	Metolazone (Zaroxolyn)	36710.7	0.763451
P	13	Sulfadiazine	42399.5	0.881756
A	14	Ramipril (Altace)	44976.1	0.935341
B	14	Mycophenolic (Mycophenolate)	38008.9	0.790448
C	14	Lomustine (CeeNU)	42674.5	0.887476
D	14	Sotalol (Betapace)	46538.2	0.967827
E	14	Valsartan (Diovan)	42536	0.884595
F	14	OSI-420 (Desmethyl Erlotinib)	22936.6	0.477
G	14	Crystal violet	70415.8	1.4644
H	14	Ribavirin (Copegus)	45504.6	0.946332
I	14	Primidone (Mysoline)	44489.2	0.925216
J	14	Isoconazole nitrate (Travogen)	48385	1.00623
K	14	Taurine	41515.3	0.863369
L	14	Tiotropium Bromide hydrate	44460.9	0.924627
M	14	Artemether (SM-224)	46083	0.958361
N	14	Isoprenaline hydrochloride	49677.9	1.03312
O	14	Donepezil HCl (Aricept)	44855.6	0.932835
P	14	Ruxolitinib (INCB018424)	46506.2	0.967161
A	15	Dexamethasone	44974.4	0.935305
B	15	Allopurinol (Zyloprim)	44242.3	0.92008
C	15	Ivermectin	49020.4	1.01945
D	15	Zolmitriptan (Zomig)	40394.9	0.840068
E	15	Isotretinoin	38087	0.792072
F	15	Aminophylline (Truphylline)	40809.6	0.848693
G	15	Bimatoprost	66240	1.37755
H	15	Busulfan (Myleran, Busulfex)	40629.8	0.844954
I	15	Venlafaxine	44348.2	0.922283
J	15	Hydrochlorothiazide	42199.5	0.877598
K	15	Dyphylline (Dilor)	54754.6	1.1387
L	15	Levonorgestrel (Levonelle)	45781	0.952079
M	15	Pomalidomide	42492.6	0.883692
N	15	Nimodipine (Nimotop)	41671.6	0.86662
O	15	Riluzole (Rilutek)	46677.3	0.970719
P	15	Chlorprothixene	39139.7	0.813965
A	16	Fenofibrate (Tricor, Trilipix)	49682.7	1.03322
B	16	Neostigmine bromide (Prostigmin)	49422.8	1.02782
C	16	Chenodeoxycholic acid	39819.8	0.828108
D	16	Spectinomycin hydrochloride	49805.7	1.03578
E	16	Dipyridamole (Persantine)	47114.4	0.979809
F	16	DAPT (GSI-IX)	46578.2	0.96866
G	16	Haloperidol (Haldol)	41688.5	0.866971
H	16	Scopolamine hydrobromide	46358.5	0.96409
I	16	Nefiracetam (Translon)	43797.3	0.910827
J	16	Econazole nitrate (Spectazole)	46188.4	0.960552
K	16	Pramipexole dihydrochloride monohydrate	41956.9	0.872552
L	16	Trospium chloride (Sanctura)	45613.6	0.948598
M	16	Amantadine hydrochloride (Symmetrel)	46312.3	0.963129
N	16	Neomycin sulfate	44656.2	0.928689
O	16	Fenbendazole (Panacur)	44383.2	0.92301
P	16	Telaprevir (VX-950)	48348.1	1.00547
A	17	Doxazosin mesylate	69397.8	1.44322
B	17	Erythromycin (E-Mycin)	52243.2	1.08647
C	17	Ketoconazole	42711.3	0.888241
D	17	Telbivudine (Sebivo, Tyzeka)	45126.5	0.938468
E	17	Lopinavir (ABT-378)	56182.6	1.1684
F	17	Amorolfine Hydrochloride	42586.4	0.885644
G	17	Linezolid (Zyvox)	65054.3	1.35289
H	17	Carbamazepine (Carbatrol)	42829.6	0.890701
I	17	Voriconazole	50326.4	1.04661
J	17	Estradiol	55237.3	1.14874
K	17	Aztreonam (Azactam, Cayston)	54872.5	1.14115
L	17	Gemfibrozil (Lopid)	46413.6	0.965237
M	17	Tazarotene (Avage)	45586.2	0.948028
N	17	Nisoldipine (Sular)	26813.1	0.557616
O	17	Risperidone (Risperdal)	49674.9	1.03306
P	17	Oxytetracycline (Terramycin)	44783.8	0.931341
A	18	Ranolazine (Ranexa)	44402	0.923401
B	18	Novobiocin sodium (Albamycin)	47903.6	0.996222
C	18	Cimetidine (Tagamet)	43481.4	0.904256
D	18	Vardenafil (Vivanza)	26716.2	0.555601
E	18	Hydroxyurea (Cytodrox)	47547	0.988807
F	18	Irinotecan HCl Trihydrate (Campto)	70054.9	1.45689
G	18	Triamcinolone (Aristocort)	42085.5	0.875227
H	18	Maprotiline hydrochloride	55808.1	1.16061
I	18	Nicorandil (Ikorel)	45392.1	0.943992
J	18	Miconazole (Monistat)	45896.4	0.95448
K	18	Dextrose (D-glucose)	43980.6	0.914639
L	18	Tolterodine tartrate (Detrol LA)	48536.2	1.00938
M	18	Amfebutamone (Bupropion)	47234	0.982298
N	18	Prednisolone acetate (Omnipred)	47306.5	0.983805
O	18	Fleroxacin (Quinodis)	47206.7	0.981729
P	18	Flutamide (Eulexin)	51281.5	1.06647
A	19	Etodolac (Lodine)	53203.7	1.10644
B	19	Ibuprofen (Advil)	54289.4	1.12902
C	19	Lansoprazole	45742.7	0.951284
D	19	Monobenzone (Benoquin)	42762.1	0.889298
E	19	Mianserin hydrochloride	45660.1	0.949565
F	19	Chloramphenicol (Chloromycetin)	41821.9	0.869744
G	19	Alfuzosin hydrochloride (Uroxatral)	48928.7	1.01754
H	19	Hydrocortisone (Cortisol)|	46643.4	0.970015
I	19	Zileuton	61193.4	1.2726
J	19	Piroxicam (Feldene)	63085	1.31194
K	19	Perindopril Erbumine (Aceon)	54852.8	1.14074
L	19	Indapamide (Lozol)	40255.8	0.837177
M	19	Apixaban	48194.6	1.00227
N	19	L-Glutamine	46756.7	0.972371
O	19	Sulfameter (Bayrena)	49602.7	1.03156
P	19	Thioguanine	38369	0.797937
A	20	Ranitidine (Zantac)	50067.7	1.04123
B	20	Olopatadine hydrochloride (Opatanol)	53112.2	1.10454
C	20	Clemastine fumarate	47270	0.983045
D	20	Enalapril maleate salt,(S)-N-[1-(Ethoxycarbonyl)-3-phenylpropyl]-Ala-Pro maleate salt	28636.3	0.595531
E	20	Potassium iodide	43960	0.914211
F	20	Apatinib (YN968D1)	46938.7	0.976155
G	20	Nystatin (Mycostatin)	46506.8	0.967174
H	20	Naphazoline hydrochloride (Naphcon)	48685.8	1.01249
I	20	Tamoxifen Citrate (Nolvadex)	39590.5	0.82334
J	20	Secnidazole (Flagentyl)	50518.8	1.05061
K	20	Mestranol	41525	0.863571
L	20	5-Aminolevulinic acid hydrochloride	51010.1	1.06083
M	20	Benserazide	44070.7	0.916511
N	20	Tetracaine hydrochloride (Pontocaine)	51120.2	1.06312
O	20	Gallamine triethiodide (Flaxedil)	55192.8	1.14781
P	20	Dabrafenib (GSK2118436)	47865.5	0.99543
A	21	Etomidate	59869.6	1.24507
B	21	Albendazole (Albenza)	55529.4	1.15481
C	21	Lidocaine (Alphacaine)	54710.6	1.13778
D	21	Tretinoin (Aberela)	40606.7	0.844473
E	21	Minoxidil	56457.9	1.17412
F	21	Flurbiprofen (Ansaid)	46166.6	0.960099
G	21	Flecainide acetate salt,N-(2-Piperidylmethyl)-2,5-bis-(2,2,2-trifluoroethoxy)benzamide acetate salt	34435.7	0.716138
H	21	Torsemide (Demadex)	48573.9	1.01016
I	21	Ziprasidone hydrochloride	41387.9	0.86072
J	21	Glipizide (Glucotrol)	43914.5	0.913263
K	21	Irbesartan (Avapro)	56148.3	1.16768
L	21	Methylprednisolone	42896.3	0.892088
M	21	4-Aminophenyl sulfone, 97%	28030.2	0.582927
N	21	Gadodiamide (Omniscan)	45733.4	0.95109
O	21	Prilocaine	46042.4	0.957517
P	21	Toremifene Citrate (Fareston, Acapodene)	33279.7	0.692097
A	22	Acadesine	52332	1.08832
B	22	Oxymetazoline hydrochloride	50913.6	1.05882
C	22	Daidzein	48212.3	1.00264
D	22	Tofacitinib citrate (CP-690550 citrate)	47950.8	0.997205
E	22	Tropisetron	57246.4	1.19052
F	22	TAME	50125.9	1.04244
G	22	Isoniazid (Tubizid)	47280.3	0.98326
H	22	Epinephrine bitartrate (Adrenalinium)	53399.5	1.11052
I	22	Sodium butyrate	49708	1.03375
J	22	Acetanilide (Antifebrin)	46222.8	0.961268
K	22	Naftopidil (Flivas)	46261.6	0.962075
L	22	Clarithromycin (Biaxin, Klacid)	48308.3	1.00464
M	22	Bupivacaine hydrochloride (Marcain)	52990	1.102
N	22	Trazodone hydrochloride (Desyrel)	51467.5	1.07034
O	22	Imatinib (Gleevec)	45902	0.954596
P	22	Carfilzomib (PR-171)	29948.8	0.622828
A	23	IFN(500IU)	229224	4.76704
B	23	IFN(500IU)	163655	3.40343
C	23	IFN(500IU)	227247	4.72591
D	23	IFN(500IU)	158970	3.306
E	23	IFN(500IU)	191194	3.97614
F	23	IFN(500IU)	165382	3.43935
G	23	control	49089	1.02087
H	23	control	49504.7	1.02952
I	23	control	50768.9	1.05581
J	23	control	50047.7	1.04081
K	23	control	46602.6	0.969166
L	23	control	47995.6	0.998136
M	23	NA	NA	NA
N	23	unstained	7174.64	0.149207
O	23	unstained	7332.16	0.152482
P	23	NA	NA	NA
A	24	IFN(500IU)	194470	4.04427
B	24	IFN(500IU)	130778	2.71971
C	24	IFN(500IU)	165605	3.44398
D	24	IFN(500IU)	152554	3.17258
E	24	IFN(500IU)	162989	3.38958
F	24	IFN(500IU)	155423	3.23224
G	24	control	49831.4	1.03631
H	24	control	47441.9	0.98662
I	24	control	46585.3	0.968806
J	24	control	47102.3	0.979558
K	24	control	46720.3	0.971613
L	24	control	45333.4	0.942772
M	24	unstained	7310.13	0.152024
N	24	unstained	7196.58	0.149663
O	24	unstained	7724.17	0.160635
P	24	unstained	8812.1	0.18326

## Sheet: plate3
loc	num	original name	MFI of HLA-A/B/C	MFI of HLA-A/B/C ratio
A	1	Rivaroxaban (Xarelto)	31363.7	0.644545
B	1	Pefloxacin mesylate	38436	0.789884
C	1	Edaravone (MCI-186)	32618.8	0.670338
D	1	Idoxuridine	38589.9	0.793046
E	1	Nafamostat mesylate	30055.4	0.617658
F	1	Alibendol	34526.4	0.70954
G	1	Calcitriol (Rocaltrol)	38675.5	0.794805
H	1	Sarafloxacin HCl	23771.4	0.488518
I	1	Ubenimex (Bestatin)	36471.8	0.749519
J	1	Liranaftate	30561	0.628048
K	1	Dofetilide (Tikosyn)	37496	0.770566
L	1	Flunarizine 2HCl	25791.9	0.53004
M	1	Esomeprazole magnesium (Nexium)	35305	0.725539
N	1	Pioglitazone HCl (Actos)	30399.9	0.624737
O	1	Pranlukast	34181.9	0.70246
P	1	Bromhexine HCl	37424.5	0.769098
A	2	Lisinopril (Zestril)	38315.9	0.787417
B	2	Aspirin (Acetylsalicylic acid)	44410.4	0.912663
C	2	Bexarotene	32226.9	0.662284
D	2	Bindarit	29666.1	0.609657
E	2	Dronedarone HCl (Multaq)	32257.8	0.662919
F	2	Otilonium Bromide	22307.8	0.45844
G	2	Paeoniflorin	37320	0.76695
H	2	Diclofenac Diethylamine	38151.9	0.784047
I	2	Roxithromycin (Roxl-150)	49148.6	1.01004
J	2	Nadifloxacin	28124.3	0.577972
K	2	Phenylephrine HCl	32304	0.663867
L	2	Sodium salicylate	37880.3	0.778465
M	2	Calcium levofolinate (Calcium Folinate)	44478.1	0.914052
N	2	Butenafine HCl	36335.3	0.746714
O	2	Buflomedil HCl	27769.4	0.570679
P	2	Betahistine 2HCl	43429.8	0.89251
A	3	Malotilate	36503.2	0.750164
B	3	Metoprolol tartrate	39791.9	0.817748
C	3	Ellagic acid	32187.5	0.661474
D	3	Sparfloxacin	38119.4	0.783378
E	3	Oxcarbazepine	28210.2	0.579738
F	3	Irsogladine	34362.3	0.706167
G	3	Doxercalciferol (Hectorol)	38812.4	0.797618
H	3	Methscopolamine (Pamine)	37747.2	0.775729
I	3	Olmesartan medoxomil (Benicar)	41198.6	0.846658
J	3	D-Cycloserine	46113.1	0.947653
K	3	Isradipine (Dynacirc)	42634	0.876155
L	3	Fenticonazole nitrate	42329.2	0.869893
M	3	Enoxacin (Penetrex)	37722.1	0.775213
N	3	Lornoxicam (Xefo)	36098.6	0.741849
O	3	Oxfendazole	35778.7	0.735274
P	3	Lovastatin (Mevacor)	30577.6	0.628389
A	4	Atorvastatin calcium (Lipitor)	28222.3	0.579986
B	4	Niflumic acid	37986.5	0.780648
C	4	Temocapril HCl	34682.3	0.712744
D	4	Vildagliptin (LAF-237)	41312.9	0.849006
E	4	Conivaptan HCl (Vaprisol)	41258.2	0.847882
F	4	Solifenacin succinate	40682.6	0.836053
G	4	Geniposide	34739.5	0.713918
H	4	Amikacin sulfate	36825.6	0.75679
I	4	Sulfadoxine (Sulphadoxine)	47971.9	0.985852
J	4	Vitamin C (Ascorbic acid)	38712.3	0.795562
K	4	Streptomycin sulfate	33611.9	0.690746
L	4	Methylthiouracil	35264.2	0.724703
M	4	Miglitol (Glyset)	34990.7	0.719082
N	4	Mepivacaine HCl	37015.1	0.760684
O	4	Lonidamine	39517.6	0.812112
P	4	Carbenicillin disodium	43242.9	0.888668
A	5	Valproic acid sodium salt (Sodium valproate)	35283.8	0.725104
B	5	Etidronate (Didronel)	42650.1	0.876486
C	5	Felbamate	38904.8	0.799518
D	5	Talc	40994.8	0.842469
E	5	Pizotifen malate	35353.2	0.726531
F	5	Menadione	33093.5	0.680093
G	5	Alfacalcidol	32493.1	0.667753
H	5	Amiodarone HCl	42505.5	0.873515
I	5	Cefoperazone (Cefobid)	35859.1	0.736926
J	5	Suplatast tosylate	37025.8	0.760904
K	5	Trichlormethiazide (Achletin)	38427.9	0.789717
L	5	Rebamipide	37098.7	0.762402
M	5	Xylitol, 99+%	32844	0.674966
N	5	Clindamycin phosphate	78623	1.61575
O	5	Carvedilol	41887.9	0.860823
P	5	Tiopronin (Thiola)	38470.3	0.79059
A	6	Moexipril HCl	41027.6	0.843143
B	6	Ciclopirox ethanolamine	40719.8	0.836819
C	6	Gabexate mesylate	47207	0.970134
D	6	Daunorubicin HCl (Daunomycin HCl)	27903.6	0.573437
E	6	Probucol	42416.8	0.871692
F	6	Palonosetron HCl	37094.5	0.762315
G	6	Genipin	48381.1	0.994262
H	6	Naloxone HCl	44912.8	0.922987
I	6	Tenoxicam (Mobiflex)	55263.9	1.13571
J	6	Sulfathiazole	35658.5	0.732804
K	6	Tetracycline HCl	43730.2	0.898684
L	6	Methenamine (Mandelamine)	35772.8	0.735153
M	6	Pioglitazone (Actos)	85067.2	1.74819
N	6	Naftifine HCl	87497.3	1.79813
O	6	Ethisterone	42720.5	0.877933
P	6	Flumequine	43489.9	0.893744
A	7	Melatonin	34794.1	0.715041
B	7	Diethylstilbestrol (Stilbestrol)	50339.4	1.03451
C	7	Fluvoxamine maleate	33642.9	0.691382
D	7	Avobenzone (Parsol 1789)	49500.7	1.01727
E	7	Tenofovir Disoproxil Fumarate	35311.4	0.725673
F	7	Sulfamethizole (Proklar)	41359.6	0.849965
G	7	Pralatrexate (Folotyn)	39355.1	0.808772
H	7	Adenine sulfate	45462.6	0.934286
I	7	Silodosin (Rapaflo)	40828.1	0.839043
J	7	Mirtazapine (Remeron, Avanza)	40669	0.835775
K	7	Aminoglutethimide (Cytadren)	41749	0.857969
L	7	Epalrestat	43825.1	0.900633
M	7	Rifampin (Rifadin, Rimactane)	33710.9	0.692781
N	7	Strontium ranelate (Protelos)	42961.1	0.882878
O	7	Atracurium besylate	29318.6	0.602516
P	7	Balofloxacin	37571.1	0.77211
A	8	Cleviprex (Clevidipine)	42153.4	0.866278
B	8	Rimonabant (SR141716)	61672.4	1.26741
C	8	Rasagiline mesylate	39721	0.816292
D	8	Pravastatin sodium	38943	0.800303
E	8	Arbidol HCl	38302.7	0.787145
F	8	Azelnidipine	40956.6	0.841684
G	8	Geniposidic acid	45819.8	0.941626
H	8	(R)-baclofen	46842.3	0.962639
I	8	Tobramycin	56121.5	1.15333
J	8	Oxybutynin chloride	48500.2	0.99671
K	8	Vancomycin HCl (Vancocin)	39346.4	0.808593
L	8	Milnacipran HCl	44630.3	0.917181
M	8	Tolvaptan (OPC-41061)	43986.4	0.903948
N	8	Tylosin tartrate	43437.7	0.892673
O	8	Arecoline	41296.7	0.848672
P	8	Amitriptyline HCl	51054.7	1.04921
A	9	Potassium chloride, for analysis ACS, 99+%	29038.5	0.596759
B	9	Carboxymethyl Cellulose Sodium n(=:)500	29634.3	0.609004
C	9	Genistein	52160	1.07192
D	9	Amlodipine (Norvasc)	36953.4	0.759415
E	9	Tigecycline	38854.4	0.798483
F	9	Sulbactam	46967.9	0.96522
G	9	Cefaclor (Ceclor)	44143.4	0.907174
H	9	Meclizine 2HCl	50802.2	1.04402
I	9	Sulfapyridine (Dagenan)	47746.4	0.981219
J	9	Formoterol hemifumarate	49526.4	1.0178
K	9	Praziquantel (Biltricide)	46823.9	0.96226
L	9	Aspartame	41026.9	0.84313
M	9	Beta Carotene	35710.5	0.733874
N	9	Captopril (Capoten)	42365.5	0.870637
O	9	Butoconazole nitrate	41231.8	0.84734
P	9	Lafutidine	39377	0.809222
A	10	Guaiacol Glycerol Ether	29501.6	0.606276
B	10	Cabazitaxel (Jevtana)	98515.8	2.02456
C	10	Naltrexone HCl	43645	0.896933
D	10	Bepotastine Besilate	53906.8	1.10782
E	10	Roflumilast (Daxas)	48351	0.993643
F	10	Alverine Citrate	47596.5	0.978138
G	10	Tolbutamide	48214.4	0.990836
H	10	Atovaquone (Atavaquone)	50842.4	1.04484
I	10	Xylazine HCl	65365.5	1.3433
J	10	Ornidazole	49905.1	1.02558
K	10	Xylometazoline HCl	48606	0.998885
L	10	Darifenacin HBr	49539.3	1.01806
M	10	Pramiracetam	43931.9	0.902829
N	10	Benztropine mesylate	44877.8	0.922268
O	10	Noradrenaline bitartrate monohydrate (Levophed)	46780.4	0.961368
P	10	Azatadine dimaleate	49780.6	1.02302
A	11	Vinblastine	39788.8	0.817685
B	11	Risedronic acid (Actonel)	51749.4	1.06348
C	11	Levetiracetam	42644.5	0.876372
D	11	Metronidazole (Flagyl)	58547.8	1.2032
E	11	Vecuronium Bromide	39499.3	0.811735
F	11	Tolfenamic acid	47860.8	0.983571
G	11	Betamethasone (Celestone)	42481.1	0.873014
H	11	Mometasone furoate	46311.2	0.951725
I	11	Naproxen (Aleve)	46879.1	0.963395
J	11	Chlormezanone (Trancopal)	54014.7	1.11004
K	11	Deferasirox (Exjade)	50552.4	1.03888
L	11	Phentolamine mesilate	48457.6	0.995834
M	11	Azacitidine (Vidaza)	43374.9	0.891383
N	11	Oxytetracycline dihydrate	38845.8	0.798306
O	11	Azithromycin (Zithromax)	44431.7	0.913099
P	11	Moxonidine	39222.1	0.806039
A	12	Adiphenine HCl	45623.6	0.937595
B	12	Bufexamac	42691.3	0.877333
C	12	Azasetron HCl (Y-25130)	42302.4	0.869341
D	12	Fosaprepitant dimeglumine	52255.4	1.07388
E	12	Sitafloxacin hydrate	46166.8	0.948756
F	12	Besifloxacin HCl (Besivance)	42286.3	0.86901
G	12	Levosimendan	48099.4	0.988474
H	12	Etravirine (TMC125)	59517.1	1.22311
I	12	DL-Adrenaline	56066.1	1.15219
J	12	Amikacin hydrate	49983.3	1.02719
K	12	Phenacetin	47299.9	0.972044
L	12	Tripelennamine HCl	54358.4	1.1171
M	12	Clindamycin palmitate HCl	42491.3	0.873224
N	12	Abacavir sulfate	47405.5	0.974213
O	12	Nilvadipine (ARC029)	31414.7	0.645592
P	12	(+,-)-Octopamine HCl	57676.3	1.18529
A	13	Dienogest	47780.2	0.981914
B	13	Tranexamic acid (Transamin)	53549.4	1.10047
C	13	Losartan potassium	44218.7	0.908721
D	13	Tioconazole	48186.8	0.990269
E	13	Tianeptine sodium	44234.2	0.909041
F	13	Pranoprofen	50898.6	1.046
G	13	Cyclosporine (Neoral)	44073.2	0.905732
H	13	Propylthiouracil	45953.9	0.944382
I	13	Zafirlukast (Accolate)	47295.4	0.971951
J	13	Ketotifen fumarate (Zaditor)	50479	1.03738
K	13	Gemcitabine (Gemzar)	49123.9	1.00953
L	13	Nimesulide	46824.4	0.962272
M	13	Bacitracin zinc	47447	0.975066
N	13	Cytidine	48605.8	0.998879
O	13	Albendazole Oxide (Ricobendazole)	40259.9	0.827367
P	13	Ozagrel HCl	42908.1	0.881789
A	14	Duloxetine HCl (Cymbalta)	53533.3	1.10014
B	14	Lamotrigine	54444.1	1.11886
C	14	Flunixin meglumin	50391.2	1.03557
D	14	Droxidopa (L-DOPS)	52372.1	1.07628
E	14	Tebipenem pivoxil (L-084)	46484.9	0.955295
F	14	Azilsartan Medoxomil (TAK-491)	52631.9	1.08162
G	14	Pramipexole (Mirapex)	58941.6	1.21129
H	14	Ulipristal	57537.1	1.18242
I	14	Ciclopirox (Penlac)	42436.7	0.8721
J	14	Dexamethasone acetate	54350.9	1.11694
K	14	Quinapril HCl (Accupril)	57608	1.18388
L	14	Entacapone	47896	0.984294
M	14	Oseltamivir phosphate (Tamiflu)	46410.8	0.953772
N	14	Altrenogest	35503.9	0.729627
O	14	Hygromycin B	48684.9	1.00051
P	14	Azlocillin sodium salt	52183.4	1.0724
A	15	Aniracetam	50519.7	1.03821
B	15	Valaciclovir HCl	58718.8	1.20671
C	15	Acitretin	48449.2	0.995661
D	15	Disodium Cromoglycate	51988	1.06839
E	15	Tizanidine HCl	45933.5	0.943963
F	15	Sulphadimethoxine	45945.8	0.944216
G	15	Cidofovir (Vistide)	44384.1	0.912122
H	15	Fluticasone propionate (Flonase, Veramyst)	57290.9	1.17736
I	15	Amphotericin B (Abelcet)	51812.4	1.06478
J	15	Urapidil HCl	44762.5	0.919897
K	15	Azathioprine (Azasan, Imuran)	46395.4	0.953455
L	15	Dyclonine HCl	40173.1	0.825583
M	15	Acetylcholine chloride	47092.4	0.96778
N	15	Orphenadrine citrate (Norflex)	50059.7	1.02876
O	15	Flubendazole (Flutelmium)	44629.8	0.917171
P	15	Argatroban	43112.1	0.88598
A	16	Trimebutine	55796.1	1.14665
B	16	PMSF (Phenylmethylsulfonyl Fluoride)	56026.8	1.15139
C	16	Vinpocetine (Cavinton)	49139.8	1.00985
D	16	Rofecoxib (Vioxx)	51759.6	1.06369
E	16	Rosuvastatin calcium (Crestor)	43986.1	0.903942
F	16	Danofloxacin Mesylate	48848	1.00386
G	16	Estriol	60072.1	1.23452
H	16	Indacaterol Maleate	48918.3	1.0053
I	16	Scopine	51020	1.04849
J	16	Trimethoprim	47349.9	0.973071
K	16	Thiamphenicol (Thiophenicol)	47513.2	0.976426
L	16	Ibandronate sodium	49955.2	1.02661
M	16	L-Thyroxine	44790.2	0.920466
N	16	Ampicillin sodium	47689.7	0.980054
O	16	Carbazochrome sodium sulfonate	45869.1	0.942638
P	16	Azacyclonol	44906.4	0.922855
A	17	Artemisinin	44217.5	0.908699
B	17	Ganciclovir	57827.3	1.18839
C	17	Cefoselis sulfate	44408.9	0.91263
D	17	Tropicamide	52254	1.07385
E	17	Varenicline tartrate	46586.1	0.957373
F	17	Rimantadine (Flumadine)	51490	1.05815
G	17	Saxagliptin (BMS-477118,Onglyza)	51803.6	1.0646
H	17	Lacidipine (Lacipil, Motens)	46032.7	0.946001
I	17	Docosanol (Abreva)	49926.5	1.02602
J	17	Ginkgolide A	56246.8	1.15591
K	17	Mitotane (Lysodren)	49853.8	1.02453
L	17	Memantine HCl (Namenda)	44381.5	0.912067
M	17	Nifedipine (Adalat)	23600.4	0.485004
N	17	Gimeracil	45525.6	0.935581
O	17	Curcumin	39708.9	0.816044
P	17	Mitiglinide calcium	47170.1	0.969375
A	18	Ivabradine HCl (Procoralan)	55235.2	1.13512
B	18	Fenoprofen calcium hydrate	56023.6	1.15132
C	18	Lapatinib	38561.7	0.792467
D	18	Lurasidone HCl	57749.3	1.18679
E	18	Dichlorphenamide (Diclofenamide)	51114.8	1.05044
F	18	Enrofloxacin	53077.5	1.09078
G	18	Pantothenic acid (pantothenate)	61918.4	1.27246
H	18	2-Thiouracil	50155.1	1.03072
I	18	Sulbactam sodium (Unasyn)	50600.5	1.03987
J	18	Biotin (Vitamin B7)	49395.6	1.01511
K	18	Clobetasol propionate	48451.2	0.995703
L	18	Estradiol valerate	50690.7	1.04173
M	18	Acemetacin (Emflex)	34227	0.703387
N	18	Anagrelide HCl	47325.2	0.972564
O	18	Paroxetine HCl	33190.3	0.682083
P	18	Triflusal	51823.4	1.065
A	19	Biperiden HCl	55638.7	1.14341
B	19	Roxatidine acetate HCl	63103	1.29681
C	19	Meropenem	44126.8	0.906833
D	19	Pregnenolone	53442.5	1.09828
E	19	Atazanavir sulfate	49749.8	1.02239
F	19	Meglumine	50869.2	1.04539
G	19	Sulfasalazine (Azulfidine)	52348.4	1.07579
H	19	Procarbazine HCl (Matulane)	55799.5	1.14672
I	19	Amprenavir (Agenerase)	54497.8	1.11996
J	19	Ciprofloxacin (Cipro)	56320.9	1.15743
K	19	Meloxicam (Mobic)	51020.3	1.0485
L	19	Cyproheptadine HCl (Periactin)	50722.7	1.04238
M	19	Chlorpheniramine Maleate	46002.2	0.945374
N	19	Cyclophosphamide monohydrate	48835.7	1.00361
O	19	Oxibendazole	43147.6	0.886711
P	19	Mecarbinate	48740.3	1.00164
A	20	Rivastigmine tartrate (Exelon)	56154	1.154
B	20	Niclosamide (Niclocide)	56335.9	1.15774
C	20	Blonanserin (Lonasen)	52132.5	1.07136
D	20	Cinepazide maleate	53415.7	1.09773
E	20	Cephalomannine	55773	1.14617
F	20	Medetomidine HCl	51129.6	1.05075
G	20	Phenoxybenzamine HCl	54411.2	1.11819
H	20	Creatinine	49527.5	1.01782
I	20	Oxacillin sodium monohydrate	51378.3	1.05586
J	20	Sulfamerazine	53915.6	1.108
K	20	Brompheniramine	49636.7	1.02007
L	20	Articaine HCl	47366.7	0.973416
M	20	Idebenone	40955.1	0.841654
N	20	Antipyrine	48397.5	0.994599
O	20	Pazopanib	46444.9	0.954472
P	20	Trifluoperazine 2HCl	75855.3	1.55887
A	21	Pamidronate Disodium	45577.8	0.936652
B	21	Protionamide (Prothionamide)	61056.7	1.25475
C	21	Mosapride citrate	47390.5	0.973904
D	21	Phenindione (Rectadione)	52995.3	1.08909
E	21	Marbofloxacin	42493.8	0.873276
F	21	Aripiprazole (Abilify)	52111.6	1.07093
G	21	Candesartan (Atacand)	44983.8	0.924446
H	21	Ondansetron (Zofran)	54412.2	1.11821
I	21	Methyldopa (Aldomet)	44500.5	0.914513
J	21	Diclazuril	49511.1	1.01748
K	21	Thiabendazole	49716.4	1.0217
L	21	Doxifluridine	47191.5	0.969816
M	21	Proparacaine HCl	38649.4	0.794271
N	21	Tolnaftate	51571.6	1.05983
O	21	Bifonazole	30969	0.636432
P	21	Rosiglitazone HCl	48782.9	1.00252
A	22	Detomidine HCl	67797.4	1.39328
B	22	Linagliptin (BI-1356)	54933.6	1.12892
C	22	Cisatracurium besylate (Nimbex)	30819.7	0.633365
D	22	Azilsartan (TAK-536)	57087.4	1.17318
E	22	10-DAB (10-Deacetylbaccatin)	51734.2	1.06317
F	22	Diclofenac Potassium	51236.9	1.05295
G	22	Propafenone (Rytmonorm) HCl	55887.1	1.14852
H	22	Moguisteine	51121.5	1.05058
I	22	Medroxyprogesterone acetate	49251.9	1.01216
J	22	Sulfamethazine	50337.5	1.03447
K	22	Dimethyl Fumarate	35849.4	0.736728
L	22	Gliquidone	50931.3	1.04667
M	22	Mifepristone (Mifeprex)	53380.4	1.097
N	22	L-Arginine HCl	47851	0.983367
O	22	Amoxicillin (Amoxycillin)	56497	1.16105
P	22	Catharanthine	52361.3	1.07606
A	23	NA	NA	NA
B	23	IFN(500IU)	227474	4.67475
C	23	IFN(500IU)	182107	3.74241
D	23	IFN(500IU)	182709	3.75478
E	23	NA	NA	NA
F	23	IFN(500IU)	168794	3.46881
G	23	control	50387.1	1.03549
H	23	control	52661.5	1.08223
I	23	control	50270	1.03308
J	23	control	48603.2	0.998827
K	23	control	53072.4	1.09067
L	23	control	44010.4	0.904443
M	23	unstained	7028.33	0.144437
N	23	NA	NA	NA
O	23	unstained	8593.84	0.176609
P	23	unstained	7312	0.150266
A	24	IFN(500IU)	205315	4.21935
B	24	IFN(500IU)	231231	4.75195
C	24	IFN(500IU)	196163	4.03128
D	24	IFN(500IU)	166229	3.4161
E	24	IFN(500IU)	170129	3.49625
F	24	IFN(500IU)	120334	2.47294
G	24	control	48390.8	0.994462
H	24	control	50500.2	1.03781
I	24	control	44878.2	0.922276
J	24	control	45251.6	0.92995
K	24	control	48495.9	0.996622
L	24	control	47402	0.974141
M	24	unstained	6994.91	0.14375
N	24	unstained	7292.55	0.149867
O	24	unstained	6840.98	0.140587
P	24	unstained	7421.64	0.152519

## Sheet: plate4
loc	num	original name	MFI of HLA-A/B/C	MFI of HLA-A/B/C ratio
A	1	Meptazinol HCl	39854.1	0.786077
B	1	Voglibose	38226.5	0.753975
C	1	Ticlopidine HCl	34115.9	0.672898
D	1	Eprazinone 2HCl	24303.1	0.479351
E	1	Clindamycin	34042.9	0.671459
F	1	Azithromycin Dihydrate	31817	0.627555
G	1	Sodium Monofluorophosphate	33153.2	0.65391
H	1	Flumethasone	34605.4	0.682553
I	1	Cyclamic acid	29875.7	0.589266
J	1	Clofazimine	33969	0.670001
K	1	Allylthiourea	33958.7	0.669798
L	1	Ethamsylate	31949.2	0.630162
M	1	Sertraline HCl	24704.8	0.487274
N	1	Benzoic Acid	33184	0.654516
O	1	Sodium Nitrite	45180	0.891125
P	1	Cetylpyridinium Chloride	30400.3	0.599612
A	2	1-Hexadecanol	44562.5	0.878945
B	2	ABT-263(Navitoclax)	30518.6	0.601945
C	2	Nifuroxazide	24406.5	0.481391
D	2	Deforolimus (Ridaforolimus)	27820.1	0.54872
E	2	Paromomycin Sulfate	34629.6	0.683031
F	2	BMS-599626 (AC480)	40352.2	0.795901
G	2	Florfenicol	36557.9	0.721063
H	2	SU11274	36693.8	0.723745
I	2	Cloxacillin Sodium Salt Monohydrate	28974.5	0.571489
J	2	ZM-447439	33015.9	0.651201
K	2	Sodium sulfate, anhydrous, extra pure, 99%	40002.7	0.789009
L	2	Cephalexin Monohydrate	40146.4	0.791843
M	2	Ampicillin sodium salt,D-(?)-α-Aminobenzylpenicillin sodium salt	29182.9	0.575601
N	2	Calcium chloride dihydrate, for analysis ACS, 99+%	46291.3	0.913044
O	2	2-Methyl-1,4-naphthoquinone, 98%	37257	0.734852
P	2	CYC116	24177.1	0.476867
A	3	Fexofenadine HCl	30401.6	0.599637
B	3	Carprofen	34122.7	0.673033
C	3	Fluphenazine dihydrochloride,4-[3-[2-(Trifluoromethyl)-10H-phenothiazin-10-yl]propyl]-1-piperazineethanol dihydrochloride	27357.8	0.539601
D	3	Bacitracin	34468.1	0.679844
E	3	Cobicistat (GS-9350)	42034.1	0.829075
F	3	Erythromycin Ethylsuccinate	37447.8	0.738616
G	3	Norethindrone	39259.7	0.774354
H	3	Droperidol	40358.2	0.796021
I	3	Bismuth Subsalicylate	37399	0.737653
J	3	Deoxyarbutin	39225.6	0.773682
K	3	Hydroxyzine 2HCl	42574.7	0.839739
L	3	Coumarin	36455.4	0.719042
M	3	Spironolactone	37335.9	0.736408
N	3	Choline Chloride	35573.2	0.701642
O	3	Spiramycin	37680.1	0.743198
P	3	Nefopam HCl	34907.3	0.688507
A	4	Nicardipine HCl	36650.7	0.722895
B	4	ABT-737	26722.2	0.527066
C	4	Cinchophen	32639.9	0.643785
D	4	Panobinostat	28740.7	0.566879
E	4	Betamipron	34016.3	0.670934
F	4	Riboflavin 5′-monophosphate sodium salt dihydrate,FMN-Na, Flavin mononucleotide, Riboflavin 5′-phosphate sodium salt	41419.3	0.81695
G	4	Chlorocresol	35680.3	0.703753
H	4	Belinostat (PXD101)	24141.3	0.476161
I	4	Sisomicin sulfate salt	34603.5	0.682516
J	4	GDC-0879	38550.9	0.760373
K	4	Cefotaxime sodium salt,Cefotaxim sodium salt	39585.2	0.780774
L	4	TW-37	25658.9	0.506094
M	4	L-Tryptophan ,99%	41106.1	0.810771
N	4	Barasertib (AZD1152-HQPA)	29834.8	0.588457
O	4	Allantoin	46270.5	0.912634
P	4	JNJ 26854165 (Serdemetan)	30900	0.609468
A	5	Amidopyrine	39256	0.774281
B	5	Decoquinate	33881.2	0.668268
C	5	Teicoplanin	25539.8	0.503744
D	5	Sodium Nitroprusside	42315.5	0.834626
E	5	Ethambutol HCl	44387.5	0.875494
F	5	Hexamethonium Bromide	42345.8	0.835223
G	5	Carbimazole	40447.4	0.797781
H	5	Closantel	43445.7	0.856917
I	5	Valganciclovir HCl	43837.7	0.864649
J	5	Orbifloxacin	43789.9	0.863707
K	5	Vitamin D2	36423.3	0.718409
L	5	Climbazole	35274	0.69574
M	5	Escitalopram Oxalate	75705.7	1.49321
N	5	Mezlocillin Sodium	87869.1	1.73312
O	5	Esmolol HCl	40296	0.794794
P	5	Sasapyrine	35330	0.696845
A	6	Cyclandelate	26749.1	0.527596
B	6	Linifanib (ABT-869)	26393.1	0.520574
C	6	Antazoline HCl	50949.4	1.00492
D	6	Motesanib Diphosphate	46616.7	0.919463
E	6	Tolperisone HCl	24850.6	0.490151
F	6	Olaparib (AZD2281)	43539.9	0.858776
G	6	Azaperone	50667.5	0.99936
H	6	Iniparib (BSI-201)	34872.5	0.687821
I	6	Metoclopramide Hydrochloride	32512.8	0.641278
J	6	LY294002	28252	0.557238
K	6	Choline Bitartrate	38439	0.758167
L	6	Mocetinostat (MGCD0103)	56025.8	1.10505
M	6	Kanamycin Monosulfate	43119.3	0.85048
N	6	PLX-4720	53033.5	1.04603
O	6	L(-)-Carnitine, 99+%	41769.8	0.823862
P	6	WZ4002	38566.2	0.760675
A	7	Moclobemide	39909.9	0.787178
B	7	Ropivacaine HCl	41259.8	0.813804
C	7	Ambrisentan	46204.1	0.911324
D	7	Tinidazole	35824.8	0.706603
E	7	Desloratadine	46055.9	0.908401
F	7	Mefenamic Acid	41406.9	0.816706
G	7	Caspofungin Acetate	49327.6	0.972932
H	7	Triclabendazole	48560.8	0.957807
I	7	Brinzolamide	38844.2	0.766158
J	7	Penfluridol	39106.4	0.77133
K	7	Toltrazuril	36037.7	0.710804
L	7	Domiphen Bromide	27937.3	0.551032
M	7	Sodium 4-Aminosalicylate	42773.1	0.843651
N	7	Salicylanilide	42749.3	0.843183
O	7	Histamine Phosphate	43775.9	0.86343
P	7	Bemegride	37822.3	0.746003
A	8	Aminothiazole	42687.9	0.841971
B	8	ABT-888 (Veliparib)	43380.5	0.855631
C	8	Clofibric Acid	40076.4	0.790461
D	8	Pazopanib HCl	28900.2	0.570024
E	8	Chromocarb	38359.9	0.756606
F	8	Betamethasone 17,21-Dipropionate	35965.8	0.709385
G	8	Fidaxomicin	59393	1.17146
H	8	NVP-ADW742	24439.1	0.482033
I	8	Riboflavin 5'-Monophosphate Sodium Salt	39543.5	0.779951
J	8	Danusertib (PHA-739358)	27323.5	0.538925
K	8	Atenolol,(±)-4-[2-Hydroxy-3-[(1-methylethyl)amino]propoxy]benzeneacetamide, 4-[2′-Hydroxy-3′-(isopropylamino)propoxy]phenylacetamide	45433.2	0.89612
L	8	YM155	24054.6	0.474449
M	8	5'-Deoxy-5-fluorouridine	42297.1	0.834262
N	8	Roscovitine (Seliciclib, CYC202)	37094.4	0.731645
O	8	9-Amino-1,2,3,4-tetrahydroacridine hydrochloride hydrate,THA hydrochloride hydrate, Tetrahydroaminacrine hydrochloride hydrate, tacrine hydrochloride	44317	0.874103
P	8	BIIB021	23497.9	0.46347
A	9	FK-506 (Tacrolimus)	93545.2	1.84508
B	9	Deferiprone	60600.3	1.19527
C	9	Prazosin HCl	55871.6	1.10201
D	9	Mequinol	47027	0.927555
E	9	Tolcapone	40608.6	0.800958
F	9	Oxymetholone	30431.6	0.600229
G	9	Sertaconazole nitrate	42926.9	0.846685
H	9	Tilmicosin	57450.4	1.13315
I	9	5-Fluorocytosine	42938.6	0.846916
J	9	Bezafibrate	48026.2	0.947263
K	9	Netilmicin Sulfate	41891.9	0.826272
L	9	Broxyquinoline	26919.7	0.53096
M	9	Sulfacetamide Sodium	44079.4	0.869418
N	9	Ethacridine lactate monohydrate	44327.2	0.874305
O	9	Clorprenaline HCL	42917.5	0.8465
P	9	Dibenzothiophene	40263.7	0.794157
A	10	Chlorthalidone	36912.3	0.728054
B	10	Saracatinib (AZD0530)	78992.8	1.55804
C	10	Liothyronine Sodium	46486.4	0.916892
D	10	PD0325901	48547.7	0.957548
E	10	Amoxapine	40555.2	0.799905
F	10	SB 431542	47322.7	0.933387
G	10	Phenazopyridine HCl	62232.1	1.22746
H	10	KU-55933	37090.7	0.731573
I	10	L-Lysine acetate salt,(S)-2,6-Diaminohexanoic acid	38778.4	0.76486
J	10	TAE684 (NVP-TAE684)	56475.6	1.11392
K	10	Folic acid, pure, 96-102%	37653.2	0.742668
L	10	INO-1001	41592.2	0.820359
M	10	Estradiol 17-Valerate	29951	0.590751
N	10	SNS-314	40723	0.803215
O	10	Sodium L-lactate,(S)-2-Hydroxypropionic acid sodium salt, L-Lactic acid sodium salt, Sarcolactic acid sodium salt	45059.3	0.888745
P	10	NPI-2358 (Plinabulin)	26841	0.529409
A	11	Pimecrolimus	48412.3	0.954878
B	11	Propranolol HCl	44384.4	0.875433
C	11	Uridine	47502.5	0.936934
D	11	Loxapine Succinate	42668.7	0.841592
E	11	Colistin Sulfate	47953.5	0.945829
F	11	Difluprednate	51213.2	1.01012
G	11	Thiamine HCl (Vitamin B1)	48982.3	0.966121
H	11	Amfenac Sodium Monohydrate	65221.1	1.28641
I	11	Homatropine Bromide	37535.8	0.740352
J	11	Teriflunomide	49361.1	0.973592
K	11	Ropinirole HCl	42580.1	0.839844
L	11	Furaltadone HCl	42845.8	0.845085
M	11	Fenspiride HCl	44189.2	0.871582
N	11	Isosorbide	43674.6	0.861432
O	11	Amprolium HCl	46983.8	0.926703
P	11	Sucralose	41711.4	0.82271
A	12	Valnemulin HCl	44537.7	0.878457
B	12	AZD6244 (Selumetinib)	47208.6	0.931136
C	12	Mexiletine HCl	44612	0.879923
D	12	PI-103	23429.1	0.462112
E	12	Minocycline HCl	46884.5	0.924744
F	12	Procainamide hydrochloride, 99%	38047.7	0.750449
G	12	Serotonin HCl	69923.3	1.37916
H	12	PF-04217903	49824.9	0.98274
I	12	Cefotetan	38164.6	0.752753
J	12	BI 2536	25438.2	0.501741
K	12	Thiamine Nitrate	46072.3	0.908725
L	12	MLN8237 (Alisertib)	29459.3	0.581052
M	12	Chlorprothixene Hydrochloride	37025.6	0.730288
N	12	NSC 74859 (S3I-201)	48553.6	0.957665
O	12	BENFLUOREX HYDROCHLORIDE	27093.7	0.534392
P	12	PD98059	47065.9	0.928323
A	13	Ibutilide Fumarate	50585.7	0.997747
B	13	Levobetaxolol HCl	46818.8	0.923448
C	13	Pidotimod	54327.6	1.07155
D	13	Tetramisole HCl	54352	1.07203
E	13	Methazolamide	49908.7	0.984393
F	13	Closantel Sodium	42601	0.840258
G	13	Aclidinium Bromide	49569.9	0.977711
H	13	Vitamin D3	38535.2	0.760063
I	13	Diphemanil Methylsulfate	49746.4	0.981192
J	13	Uracil	52988.9	1.04515
K	13	Acebutolol HCl	50062.1	0.987418
L	13	Montelukast Sodium	53937.4	1.06386
M	13	Dexlansoprazole	43803.3	0.86397
N	13	Dirithromycin	45050.3	0.888566
O	13	Methyclothiazide	48997.3	0.966417
P	13	Mevastatin	36204.8	0.714099
A	14	Nithiamide	50163.7	0.989422
B	14	BEZ235 (NVP-BEZ235)	47590.1	0.938662
C	14	Zoxazolamine	48225.9	0.951201
D	14	Tandutinib (MLN518)	50440.1	0.994874
E	14	Deoxycorticosterone acetate	44310.9	0.873983
F	14	SB 216763	47681.5	0.940464
G	14	Sodium ascorbate	42376.5	0.835828
H	14	LAQ824 (NVP-LAQ824, Dacinostat)	39457.7	0.778259
I	14	Etonogestrel	35583.4	0.701842
J	14	Foretinib (GSK1363089, XL880)	32130.7	0.633742
K	14	2-Deoxy-D-glucose	45336.1	0.894203
L	14	AT9283	23898	0.471361
M	14	Etidronic Acid, Disodium Salt	37260.6	0.734923
N	14	ABT-751	48172.6	0.95015
O	14	3-(2-Amino-1-hydroxyethyl)phenol	45127.7	0.890093
P	14	WZ8040	27062.2	0.533772
A	15	Calcifediol	42276	0.833846
B	15	Bismuth Subcitrate Potassium	50273.2	0.991583
C	15	Lithocholic acid	47639.9	0.939643
D	15	Diminazene Aceturate	48151.1	0.949727
E	15	Bisacodyl	51141.1	1.0087
F	15	Ampicillin Trihydrate	47227.4	0.931508
G	15	Olsalazine Sodium	62767	1.23801
H	15	Decamethonium Bromide	59811.3	1.17971
I	15	Nabumetone	54953	1.08389
J	15	Tiratricol	62363.2	1.23004
K	15	Avanafil	55639.1	1.09742
L	15	Benzbromarone	53025.7	1.04587
M	15	Clodronate Disodium	49170.7	0.969836
N	15	Piperacillin Sodium	45979.6	0.906896
O	15	Dequalinium Chloride	27246.9	0.537414
P	15	Pilocarpine HCl	41354	0.815662
A	16	Doxylamine Succinate	43403.5	0.856086
B	16	BIBF1120 (Vargatef)	51798.1	1.02166
C	16	Cetrimonium Bromide (CTAB)	36067.1	0.711383
D	16	Trichostatin A (TSA)	32569.2	0.642392
E	16	Cyromazine	49923.8	0.984692
F	16	SB 203580	51147.1	1.00882
G	16	Plerixafor (AMD3100)	53621.3	1.05762
H	16	JNJ-26481585	37341.7	0.736522
I	16	Promazine Hydrochloride	43096.3	0.850027
J	16	SGX-523	47579.1	0.938445
K	16	Potassium phosphate monobasic ,99% [extra pure]	47493.5	0.936755
L	16	L(-)-Menthol, 99.70%	31832.6	0.627862
M	16	5-Aminosalicylic acid ,98.5%	44154.9	0.870905
N	16	CP-724714	43568.9	0.859349
O	16	Ethyl 4-Aminobenzoate	45328.5	0.894054
P	16	XAV-939	46903.4	0.925117
A	17	Dexmedetomidine HCl	53682.1	1.05882
B	17	Eprosartan Mesylate	49952.5	0.985258
C	17	Ampiroxicam	51453.9	1.01487
D	17	Sulconazole Nitrate	45356.3	0.894602
E	17	Ethynodiol diacetate	48704.7	0.960645
F	17	Ronidazole	49867.2	0.983574
G	17	Valdecoxib	52956.3	1.0445
H	17	Triamterene	48520.5	0.957012
I	17	Beclomethasone dipropionate	53502.7	1.05528
J	17	Azaguanine-8	53055.4	1.04646
K	17	Flavoxate HCl	50532.5	0.996697
L	17	Oxybuprocaine HCl	44573.3	0.879159
M	17	Isovaleramide	51060.2	1.00711
N	17	Oxaprozin	44805.7	0.883742
O	17	Zinc Pyrithione	30447.9	0.600551
P	17	Bergapten	47350.9	0.933944
A	18	Chlortetracycline HCl	59489.8	1.17337
B	18	Cediranib (AZD2171)	29985.7	0.591435
C	18	Chloroquine Phosphate	50831.2	1.00259
D	18	VX-680 (MK-0457, Tozasertib)	31529.6	0.621887
E	18	Trometamol	54354	1.07207
F	18	SB 202190	62316.6	1.22912
G	18	Dulcitol,Dulcite, Galactitol	39106.8	0.771339
H	18	Rucaparib (AG-014699 , PF-01367338)	53418.7	1.05362
I	18	L-(+)-Lysine Monohydrochloride	42971.7	0.847569
J	18	JNJ-38877605	49562.9	0.977573
K	18	Hexadecyltrimethylammonium bromide, 99+%	30633.1	0.604204
L	18	17-DMAG HCl (Alvespimycin)_x000D_	23669.1	0.466847
M	18	Colchicine (contains 5% Ethyl Acetate at maximum)	31148.7	0.614373
N	18	FG-4592	43962.8	0.867117
O	18	Mexiletine Hydrochloride	45315.2	0.893791
P	18	ENMD-2076	28118.6	0.554608
A	19	Licofelone	64796.8	1.27804
B	19	Dicloxacillin Sodium	58377.5	1.15143
C	19	Sodium Picosulfate	52559.4	1.03668
D	19	Sevelamer HCl	50230	0.990732
E	19	Reboxetine mesylate	45458.9	0.896626
F	19	Guanidine HCl	47789.3	0.94259
G	19	Atomoxetine HCl	54827.2	1.08141
H	19	Halobetasol Propionate	48808.3	0.962689
I	19	Adrenalone HCl	56712.5	1.11859
J	19	Benzocaine	64805.9	1.27822
K	19	Doxapram HCl	51976.8	1.02518
L	19	Primaquine Diphosphate	45102.5	0.889596
M	19	Retapamulin	51638.5	1.01851
N	19	Cepharanthine	52330.9	1.03217
O	19	Lomerizine HCl	57327	1.13071
P	19	Chlorzoxazone	48997.8	0.966427
A	20	Benzydamine HCl	58609.6	1.15601
B	20	CI-1033 (Canertinib)	31154.9	0.614496
C	20	Chlorpropamide	52842.1	1.04225
D	20	Entinostat (MS-275, SNDX-275)	114589	2.26014
E	20	Penciclovir	50100.4	0.988174
F	20	MK-2206 dihydrochloride	27272.4	0.537918
G	20	5-Chloro-8-hydroxy-7-iodoquinoline	32208.3	0.635273
H	20	Vatalanib dihydrochloride (PTK787)	53917.2	1.06346
I	20	Sodium chloride, for analysis ACS, 99+%	34644.5	0.683324
J	20	Palbociclib	31227.9	0.615936
K	20	Betamethasone 21-Acetate	43267.5	0.853402
L	20	AG-490	52546.1	1.03641
M	20	cis-Diammineplatinum(II) Dichloride	38073.7	0.750961
N	20	TGX-221	41745.3	0.82338
O	20	Metaraminol (+)-bitartrate salt,(?)-m-Hydroxyphenylpropanolamine bitartrate salt	43839.8	0.864691
P	20	Danoprevir	43228.8	0.852641
A	21	Xylose	62263.1	1.22807
B	21	Troxipide	43175.4	0.851587
C	21	Dibucaine HCl	53687.8	1.05893
D	21	Dropropizine	48218.1	0.951049
E	21	Doxycycline HCl	49778.8	0.981831
F	21	Ticagrelor	42900	0.846154
G	21	Pentamidine	50619.8	0.998419
H	21	Dydrogesterone	44974	0.887062
I	21	Pergolide mesylate	50190	0.989942
J	21	Fluorometholone Acetate	65436.6	1.29066
K	21	Pheniramine Maleate	47642.5	0.939695
L	21	D-Phenylalanine	48095.1	0.948623
M	21	Guanabenz Acetate	49825.2	0.982746
N	21	Benzethonium Chloride	24461.6	0.482478
O	21	Pramoxine HCl	55822.1	1.10103
P	21	Doxofylline	47270.8	0.932364
A	22	Sodium Gluconate	55724.8	1.09911
B	22	CI-1040 (PD184352)	46443.8	0.916051
C	22	Sulfaguanidine	47495.1	0.936788
D	22	Enzastaurin (LY317615)	50266.8	0.991456
E	22	Chlorquinaldol	40328.3	0.79543
F	22	PD153035 HCl	40159	0.792091
G	22	Cephalothin sodium salt,7-(2-Thienylacetamido)cephalosporanic acid sodium salt, Cephalotin sodium salt	83919.6	1.65522
H	22	U0126-EtOH	51464	1.01507
I	22	2-Chlorothioxanthone	33843.1	0.667517
J	22	XL147	58264.4	1.1492
K	22	Iopanoic Acid	45397.8	0.89542
L	22	SNS-032 (BMS-387032)	29988.3	0.591486
M	22	Prochlorperazine dimaleate salt	47911.7	0.945004
N	22	WZ3146	27740.2	0.547145
O	22	Penicillin G sodium salt,Benzylpenicillin sodium salt	41658.1	0.82166
P	22	BIBR1532	49133.1	0.969096
A	23	IFN(500IU)	143399	2.82839
B	23	IFN(500IU)	156167	3.08022
C	23	IFN(500IU)	189278	3.73329
D	23	IFN(500IU)	169178	3.33684
E	23	NA	NA	NA
F	23	IFN(500IU)	175876	3.46895
G	23	control	52103.4	1.02768
H	23	control	47922.5	0.945217
I	23	control	46738.2	0.921858
J	23	control	62776	1.23819
K	23	control	48027.1	0.947282
L	23	control	34723.6	0.684884
M	23	NA	NA	NA
N	23	NA	NA	NA
O	23	unstained	7740.83	0.152679
P	23	unstained	6510.3	0.128408
A	24	IFN(500IU)	221637	4.37155
B	24	IFN(500IU)	192096	3.78888
C	24	IFN(500IU)	195077	3.84768
D	24	IFN(500IU)	199770	3.94024
E	24	IFN(500IU)	168215	3.31785
F	24	IFN(500IU)	188964	3.7271
G	24	control	49093.5	0.968313
H	24	control	50982.4	1.00557
I	24	control	68115.7	1.34351
J	24	control	51988.5	1.02541
K	24	control	50308.5	0.992279
L	24	control	45620	0.899804
M	24	NA	NA	NA
N	24	unstained	7236.83	0.142738
O	24	unstained	6649.84	0.131161
P	24	unstained	9012.74	0.177766

## Sheet: plate5
loc	num	original name	MFI of HLA-A/B/C	MFI of HLA-A/B/C ratio
B	23	NA	NA	NA
J	23	NA	NA	NA
A	23	IFN(500IU)	212669	5.22406
C	23	IFN(500IU)	172985	4.24926
B	24	IFN(500IU)	165231	4.05878
F	23	IFN(500IU)	162757	3.998
E	23	IFN(500IU)	157446	3.86755
D	23	IFN(500IU)	155254	3.81371
A	24	IFN(500IU)	150296	3.69192
D	24	IFN(500IU)	145763	3.58057
E	24	IFN(500IU)	137725	3.38313
C	24	IFN(500IU)	135570	3.33019
F	24	IFN(500IU)	135210	3.32133
N	16	CI994 (Tacedinaline)	107355	2.63711
F	10	Arry-380	71997.6	1.76857
I	20	Thiazovivin	69196	1.69975
O	19	GSK690693	67694.7	1.66288
H	10	Dovitinib Dilactic acid (TKI258 Dilactic acid)	66765.1	1.64004
H	5	Atropine sulfate salt monohydrate,α-(Hydroxymethyl)benzeneacetic acid 8-methyl-8-azabicyclo[3.2.1]oct-3-yl ester, Tropine tropate	64855.5	1.59313
I	12	Amonafide	62510.5	1.53553
A	9	Tivozanib (AV-951)	61780.6	1.5176
D	10	PKI-402	61494.6	1.51057
B	14	LY2109761	61263.2	1.50489
G	13	TSU-68	61056.3	1.49981
H	16	SB705498	59660.8	1.46553
K	14	AM-1241	59254.8	1.45555
C	4	S/GSK1349572 (GSK1349572)	57718.9	1.41783
N	15	YM201636	57007.1	1.40034
N	5	L-Ascorbyl 6-palmitate	55871.3	1.37244
C	16	BRL-15572	55674.4	1.3676
I	19	CCT129202	54730.7	1.34442
F	20	Canagliflozin	54102.7	1.329
G	19	SB 525334	53744.1	1.32019
D	21	MK-8245	52835.3	1.29786
A	20	Clinofibrate	52375.8	1.28658
A	17	Amuvatinib (MP-470)	51943.5	1.27596
E	22	CP-91149	51395.5	1.26249
A	11	Dovitinib (TKI-258)	51330.2	1.26089
C	12	AS-252424	51295.6	1.26004
E	18	YO-01027	51101.4	1.25527
D	15	ADL5859 HCl	50777	1.2473
E	3	Naftopidil Dihydrochloride	50481.5	1.24004
A	22	Ciprofibrate	49863.9	1.22487
G	14	AG-1024	49671.8	1.22015
N	17	TAK-733	49615.7	1.21878
J	19	Ketanserin (Vulketan Gel)	49606.6	1.21855
H	11	Raf265 derivative	49004.5	1.20376
N	19	GSK256066	48841.9	1.19977
C	19	Epothilone B (EPO906)	48537.2	1.19228
K	20	VX-809	48354.5	1.1878
G	12	GW 791343 hydrochloride	48338.8	1.18741
M	5	Linsitinib (OSI-906)	48226.8	1.18466
A	13	OSI-930	48088.2	1.18125
M	13	PD318088	47671.7	1.17102
F	12	AT-406	47653.4	1.17057
J	15	LY2157299	47627.4	1.16993
O	20	Ribitol (Adonitol)	47043.1	1.15558
H	19	Formestane	46946	1.1532
O	8	20-Hydroxyecdysone	46922.9	1.15263
O	14	Forskolin	46906.6	1.15223
H	20	Nocodazole	46885.1	1.1517
E	16	RS-127445	46763.3	1.14871
P	17	BMS-806 (BMS 378806)	46537.5	1.14316
O	21	Odanacatib (MK 0822)	46512.1	1.14254
B	16	JTC-801	46493.9	1.14209
O	17	Varespladib (LY315920)	46483.5	1.14184
E	14	A-769662	46480.3	1.14176
L	17	Gentamycin sulfate (Gentacycol)	46479.4	1.14174
H	15	PA-824	46477.3	1.14168
J	18	INCB28060	46411.2	1.14006
B	15	AG14361	46297.9	1.13728
H	9	A-966492	46170.8	1.13415
C	17	Ki8751	46067.4	1.13161
M	21	BIRB 796 (Doramapimod)	46050.7	1.1312
N	13	Amoxicillin (Amox)	45912.3	1.12781
B	10	KW-2478	45784.8	1.12467
H	23	control	45699.3	1.12257
L	13	Ostarine (MK-2866)	45689.2	1.12232
G	18	BX-795	45578.9	1.11961
C	22	AS-604850	45409.3	1.11545
O	18	Daphnetin	45300.8	1.11278
C	7	Epothilone A	45227.8	1.11099
N	11	Dimesna	45057	1.10679
K	23	control	44851.1	1.10174
J	17	Telatinib (BAY 57-9352)	44727.3	1.0987
G	21	VX-222	44664.3	1.09715
D	19	Andarine (GTX-007)	44644.4	1.09666
G	17	AS703026	44456.9	1.09205
G	8	PH-797804	44423.8	1.09124
I	22	Safinamide Mesylate (FCE28073)	44203.5	1.08583
N	20	NVP-TAE226	44144	1.08437
M	15	KU-60019	44136.2	1.08417
K	13	BIX 02189	44055.1	1.08218
P	11	PNU-120596	43977.8	1.08028
K	21	EX 527	43972.4	1.08015
D	12	GSK1070916	43970.6	1.08011
J	11	PIK-294	43863.6	1.07748
I	23	control	43687.1	1.07314
H	12	MK-5108 (VX-689)	43628	1.07169
L	21	Alizarin	43616.3	1.07141
I	10	Galanthamine HBr	43365.7	1.06525
I	21	Tosedostat (CHR2797)	43330.3	1.06438
A	15	KU-0063794	43305	1.06376
K	18	PHT-427	42948.9	1.05501
J	20	Tofacitinib (CP-690550, Tasocitinib)	42869.5	1.05306
O	12	Synephrine HCl	42863.2	1.0529
K	12	DMXAA (ASA404)	42824.3	1.05195
J	22	Istradefylline (KW-6002)	42821.4	1.05188
M	18	PD 128907 HCl	42731.4	1.04967
A	10	GSK2126458	42700.9	1.04892
D	18	CHIR-98014	42524.2	1.04458
G	23	control	42461.5	1.04304
M	14	LY2608204	42416	1.04192
F	7	TRAM-34	42299.9	1.03907
F	22	NVP-BVU972	42277.8	1.03853
M	12	GSK1292263	42241.5	1.03763
C	11	GSK1059615	42196.3	1.03652
A	12	5-hydroxymethyl tolterodine (PNU 200577)	42031.9	1.03249
B	22	AG-1478 (Tyrphostin AG-1478)	41858.2	1.02822
O	5	GSK1904529A	41784.1	1.0264
N	9	Azelastine hydrochloride (Astelin)	41657.2	1.02328
L	23	control	41656.5	1.02326
L	11	cx-4945 (Silmitasertib)	41544.9	1.02052
A	18	WAY-100635 HCl	41455.6	1.01833
G	4	AMG900	41430.3	1.01771
P	9	PF-05212384 (PKI-587)	41397.7	1.01691
B	11	KW 2449	41305	1.01463
H	6	3-Methyladenine	41285.1	1.01414
B	3	Triciribine (Triciribine phosphate)	41233.9	1.01288
H	17	R935788 (Fostamatinib disodium, R788 disodium)	41174.2	1.01142
N	7	Tiotropium Bromide (Spiriva, BA 679BR)	41150.9	1.01084
C	21	BMS-707035	41143	1.01065
O	16	Equol	40979.3	1.00663
B	12	PF-2545920	40887.3	1.00437
A	16	WYE-125132	40808.1	1.00242
M	19	Fasudil HCl (HA-1077)	40760.8	1.00126
P	15	URB597	40717.1	1.00019
K	15	AZD7762	40636.1	0.998198
H	22	CPI-613	40629.9	0.998046
D	7	BMS 794833	40613.8	0.997651
E	11	Y-27632 2HCl	40465.8	0.994015
H	14	Dalcetrapib (JTT-705)	40405.8	0.992541
K	22	Tie2 kinase inhibitor	40286	0.989599
A	14	MK-0752	40228.6	0.988189
P	7	Tubastatin A hydrochloride	40217.2	0.987908
B	17	LY2784544	40074.3	0.984399
D	2	SB 415286	40041.5	0.983593
G	6	ZM336372	39957.4	0.981527
I	24	control	39916.4	0.980519
J	9	CAL-101 (GS-1101)	39845.4	0.978776
H	24	control	39821.8	0.978196
P	5	LY2603618 (IC-83)	39673	0.974539
H	4	MK-2048	39672	0.974515
O	10	Aloperine	39648.9	0.973948
G	15	GSK429286A	39615.1	0.973119
K	5	Quizartinib (AC220)	39615	0.973116
K	24	control	39453.9	0.969158
P	10	Torin 1	39407.9	0.968028
C	5	IC-87114	39364.7	0.966967
E	7	AS-605240	39300.1	0.96538
G	9	SP600125	39171.2	0.962215
E	10	WAY-362450	39072.3	0.959785
O	9	BTZ043 racemate	39020	0.9585
C	9	TG100-115	39014.5	0.958366
B	8	CX-5461	38886.4	0.955218
O	22	R788 (Fostamatinib)	38732.6	0.951439
D	9	PIK-293	38704.4	0.950747
K	8	LY2811376	38567	0.947373
D	8	PAC-1	38562.5	0.947262
J	8	GW4064	38441.4	0.944287
O	15	Guaifenesin (Guaiphenesin)	38330.9	0.941572
L	20	LY364947	38262.9	0.939903
M	11	BMS 777607	38255.4	0.939718
P	16	ARN-509	38111.9	0.936193
P	13	GW3965 HCl	38058.9	0.934892
J	3	Mubritinib (TAK 165)	37986	0.933101
D	20	AZ628	37974.3	0.932813
L	15	TAK-700 (Orteronel)	37966.6	0.932625
O	11	MLN8054	37964	0.93256
G	20	BX-912	37908.9	0.931206
I	5	HMN-214	37797.6	0.928472
M	16	LY2940680	37647.2	0.924778
G	24	control	37318.4	0.916702
M	20	BGJ398 (NVP-BGJ398)	37136.7	0.912237
L	6	VU 0357121	37105.5	0.91147
J	24	control	37020.7	0.909389
O	1	Semagacestat (LY450139)	36822.8	0.904527
H	1	LY2886721	36740.7	0.90251
E	13	Elesclomol	36734.4	0.902355
D	22	AMG458	36694.2	0.901369
B	4	CAY10505	36665.7	0.900669
N	10	BYL719	36659.6	0.900517
I	17	SB939 (Pracinostat)	36616	0.899448
N	18	AM251	36548.1	0.89778
F	14	ARRY334543	36540.8	0.897601
P	14	Epiandrosterone (3β-androsterone)	36508.3	0.896803
P	22	Semaxanib (SU5416)	36448.9	0.895343
B	19	MLN2238	36328.1	0.892375
C	8	LY310762	36259.5	0.89069
E	17	Aurora A Inhibitor I	36193	0.889057
P	21	A66	36155.6	0.888139
J	16	Laquinimod (ABR-215062)	36146.3	0.88791
C	15	ON-01910	36076.9	0.886204
E	15	Nutlin-3	36076.7	0.886201
K	19	PCI-24781	35995.3	0.8842
D	17	Ecdysone	35944.9	0.882961
L	24	control	35917.2	0.882281
C	6	WYE-687	35853	0.880704
O	6	Palomid 529	35833.8	0.880234
L	18	Sirtinol	35722.7	0.877504
A	2	TAK-875	35719.8	0.877433
K	4	LY335979 (Zosuquidar 3HCl)	35637	0.875399
N	1	7-Aminocephalosporanic acid	35632	0.875275
H	13	NVP-BHG712	35576.5	0.873912
O	4	SB590885	35552.1	0.873314
I	4	AMG-208	35497.3	0.871967
B	2	A 922500	35445.1	0.870684
A	5	CUDC-101	35341.4	0.868137
K	6	MK-1775	35280.6	0.866643
K	11	BIX 02188	35215.7	0.865049
M	4	PCI-34051	35214.7	0.865025
C	2	PF-3845	35144.1	0.863292
B	7	Neratinib (HKI-272)	35106.1	0.862358
N	8	Ciproxifan	34930.7	0.858048
C	1	BMS-708163 (Avagacestat)	34926.6	0.857947
F	19	KX2-391	34917.7	0.857729
A	4	NU7441(KU-57788)	34783.6	0.854436
J	12	TAK-285	34662.8	0.851469
N	3	Asaraldehyde (Asaronaldehyde)	34620.8	0.850436
B	1	Vicriviroc Malate	34606.7	0.85009
F	13	DCC-2036 (Rebastinib)	34593	0.849753
P	19	CCT128930	34574.9	0.84931
J	14	A-803467	34537.5	0.848391
K	1	XL765	34382.1	0.844574
J	10	AZD2014	34359.2	0.844011
D	13	Brivanib alaninate (BMS-582664)	34259.5	0.841562
J	2	PF-5274857	34219.1	0.840569
M	10	Cyproterone acetate	34216.1	0.840496
A	6	Aluminium hydroxide, powder, extra pure	34160.9	0.839139
D	3	R406	34154.2	0.838975
G	5	Zibotentan (ZD4054)	34133.7	0.838472
M	22	AST-1306	34107.2	0.837822
G	16	PD173074	34095.9	0.837542
G	1	PHA-680632	33733.1	0.82863
L	10	Lonafarnib (SCH66336)	33600.6	0.825377
C	18	NSC-207895 (XI-006)	33574.3	0.82473
I	13	LY2228820	33508.4	0.823112
L	2	Sotrastaurin (AEB071)	33499.5	0.822893
P	3	OSI-027	33446.8	0.821598
N	22	RG108	33147.5	0.814247
I	8	Flupirtine maleate	33003.2	0.810702
L	16	Galeterone (TOK-001)	32948.2	0.809351
E	4	ADX-47273	32830.7	0.806464
B	5	AZD8330	32728.1	0.803944
F	17	NVP-BSK805	32632	0.801582
L	7	CP-466722	32590.5	0.800564
L	22	CEP33779	32548.3	0.799526
F	1	Manidipine dihydrochloride (CV-4093)	32546.1	0.799474
B	9	Triprolidine hydrochloride,(E)-2-[3-(1-Pyrrolidinyl)-1-p-tolylpropenyl]pyridine hydrochloride, trans-2-[3-(1-Pyrrolidinyl)-1-p-tolylpropenyl]pyridine hydrochloride	32425	0.796499
F	21	GSK1838705A	32388.5	0.795601
M	1	MK3207 HCl	32377.1	0.795322
O	2	SB-505124	32245.7	0.792095
M	7	KRN 633	32214.5	0.791328
O	7	Allopurinol Sodium (Aloprim)	32070.1	0.787779
K	16	Dapagliflozin	32060.3	0.787539
O	13	OSU-03012	32049	0.787261
A	1	PIK-90	32048.3	0.787244
C	13	MGCD-265	31957.6	0.785018
I	1	BMS-790052	31876.4	0.783023
B	21	SB 743921	31843.6	0.782216
I	2	Ki16425	31761.1	0.78019
L	14	BAY80-6946	31560.4	0.775259
J	4	GW842166X	31515.7	0.774163
P	12	JNJ 1661010	31445.2	0.77243
E	19	Ispinesib (SB-715992)	31433.1	0.772134
P	20	BI-D1870	31391.1	0.7711
G	11	PHA-665752	31326.5	0.769513
A	3	Raltitrexed (Tomudex)	31297.2	0.768795
L	4	Torcetrapib (CP-529414)	31246.5	0.767548
G	3	Cilomilast (SB-207499)	31184	0.766014
H	21	Vinflunine Tartrate	31124.9	0.764561
D	1	GSK461364	31035.7	0.762371
L	19	Hexestrol (Bibenzyl)	31011.5	0.761776
F	18	PI3K/HDAC Inhibitor I	30922.6	0.759593
K	2	Oligomycin A	30899	0.759014
M	17	BS-181 HCl	30895.3	0.758922
P	2	Tideglusib	30779	0.756065
H	2	CH5424802	30663.1	0.753217
C	14	GSK1120212 (Trametinib)	30602.6	0.751731
N	4	MPEP	30565.3	0.750815
O	3	LY500307 (Erteberel)	30449.9	0.747981
F	15	PF-00562271	30334.8	0.745154
E	6	BMY 7378	30314	0.744643
B	13	ITF2357 (Givinostat)	30186.7	0.741516
B	6	CHIR-124	30140.5	0.740381
L	3	WP1130	30074.4	0.738758
F	3	Nateglinide	30053.4	0.738241
M	8	BMS-265246	29930.4	0.735219
P	6	ML133 HCl	29853	0.73332
M	2	D-glutamine	29631.9	0.727887
D	11	SRT1720	29540.5	0.725643
F	8	PHA-848125	29361.7	0.72125
K	17	R406 (free base)	29356.3	0.721118
A	7	PIK-75	29208.8	0.717494
H	18	Tolazamide,1-(Hexahydro-1H-azepin-1-yl)-3-(p-toluenesulfonyl)urea	29123.5	0.715399
I	3	MC1568	28949.7	0.711131
C	10	A-674563	28722.3	0.705543
E	9	Droxinostat	28631.1	0.703305
B	18	PF-03814735	28452.7	0.698922
D	5	SGI-1776 free base	28428.5	0.698328
D	16	CCT137690	28425.1	0.698243
N	12	Tyrphostin AG 879 (AG 879)	28348.5	0.696362
F	11	Crenolanib (CP-868569)	28313.1	0.695493
G	7	Fludrocortisone acetate,9α-Fluoro-11β,17α,21-trihydroxy-4-pregnene-3,20-dione acetate, 9-Fluorocortisol acetate, 9-Fluorohydrocortisone acetate	28203.8	0.692807
F	2	Anacetrapib (MK-0859)	28014	0.688144
E	5	Pyrantel pamoate,1-Methyl-2-(2-[2-thienyl]ethenyl)-1,4,5,6-tetrahydropyrimidine compound with 4,4′-methylenebis(3-hydroxy-2-naphthoic acid)	27796	0.68279
L	9	BKM120 (NVP-BKM120)	27552.7	0.676814
J	7	Cyt387	27426.3	0.673707
J	6	M344	27272.4	0.669928
L	12	AZD4547	27092.6	0.66551
F	4	NVP-BGT226	27038	0.66417
A	21	Lincomycin Hydrochloride Monohydrate	27036.1	0.664125
J	13	AT13387	26956.6	0.66217
G	22	Celastrol	26855.1	0.659678
M	6	PF 573228	26784.4	0.657941
C	20	Flavopiridol hydrochloride	26680.2	0.655382
P	18	SAR131675	26672.5	0.655193
F	9	LDN193189	26641.8	0.654439
M	9	AT7867	26122.3	0.641676
I	14	Staurosporine	26062.8	0.640216
J	21	BI6727 (Volasertib)	26018.5	0.639127
E	1	MLN9708	25926.2	0.63686
I	6	Costunolide	25817.6	0.634192
L	8	WP1066	25731.1	0.632068
E	20	Geldanamycin	25671.6	0.630605
D	14	PHA-767491	25649.6	0.630066
M	3	AZD8055	25617.4	0.629275
H	3	Avasimibe (CI-1011)	25501.1	0.626417
E	2	Hydroquinone	25454.3	0.625268
I	11	PIK-93	25427.1	0.624598
E	21	Tipifarnib (Zarnestra)	25296.1	0.621381
K	10	CP 673451	25244.6	0.620116
E	8	TG101209	25218.8	0.619482
K	7	Brivanib (BMS-540215)	25026.6	0.614762
F	6	GW788388	24929.1	0.612367
L	5	AR-42 (HDAC-42)	24792.9	0.609022
P	8	Desmethyl Erlotinib (CP-473420)	24730.2	0.607482
A	19	JNJ-7706621	24682.5	0.606309
N	6	INK 128	24503.8	0.601919
C	3	WYE-354	24402.6	0.599434
D	4	AZ 3146	24154.7	0.593344
J	1	AZ 960	24133.6	0.592825
E	12	GDC-0980 (RG7422)	23849.3	0.585842
P	4	TPCA-1	23805.9	0.584775
N	2	GDC-0068	23633	0.580529
P	1	PP-121	23580.8	0.579245
N	21	AZD5438	23495.8	0.577159
I	7	AEE788 (NVP-AEE788)	22677.7	0.557061
I	18	Nanchangmycin	22560.6	0.554186
A	8	PF-04929113 (SNX-5422)	22536.6	0.553595
G	2	TAK-901	22529.6	0.553424
K	3	AT7519	22477	0.552131
F	16	Wortmannin	22465.7	0.551854
I	9	PHA-793887	22324.9	0.548396
J	5	PP242	21917	0.538376
I	16	Azalomycin-B	21804	0.5356
I	15	NVP-BEP800	21725.5	0.533672
H	8	Dinaciclib (SCH727965)	21575.4	0.529985
G	10	PF-04691502	20852.7	0.512233
B	20	Dacomitinib (PF299804,PF-00299804)	20841.4	0.511955
H	7	CYT997	20295.9	0.498554
N	14	Torin 2	20235.2	0.497064
K	9	Hesperadin	19635.8	0.48234
F	5	Ganetespib (STA-9090)	19614.6	0.481819
D	6	TG101348 (SAR302503)	19460.5	0.478035
L	1	E7080 (Lenvatinib)	19459.7	0.478013
P	23	unstained	9435.18	0.231769
O	23	unstained	8778.69	0.215642
P	24	unstained	7913.14	0.194381
N	23	unstained	7802.56	0.191665
O	24	unstained	7660.35	0.188171
N	24	unstained	7540.55	0.185228
M	24	unstained	7048.61	0.173144
M	23	unstained	6766	0.166202

## Sheet: plate6
loc	num	original name	MFI of HLA-A/B/C	MFI of HLA-A/B/C ratio
A	1	Cathepsin Inhibitor 1	26459.8	0.627454
B	1	Latrepirdine	32956	0.781504
C	1	CTEP	33585.7	0.796436
D	1	RO4929097	35536.5	0.842696
E	1	Methoxyphenamine hydrochloride	32697.7	0.775377
F	1	Betaxolol	32840.7	0.778769
G	1	Peramivir Trihydrate	26275.8	0.623091
H	1	Miglitol	31084.9	0.737133
I	1	S-Ruxolitinib	32015.7	0.759205
J	1	Gliclazide	31170.5	0.739161
K	1	ML-161	29067.4	0.68929
L	1	FK866 (APO866)	23873.8	0.566132
M	1	Phentolamine, Methanesulfonate Salt	26042.3	0.617554
N	1	GNF-2	32851.1	0.779015
O	1	Flavopiridol (Alvocidib)	25770.3	0.611105
P	1	Probenecid	27160.4	0.644068
A	2	Homatropine Methylbromide	33463.7	0.793541
B	2	SMER3	41112.5	0.974921
C	2	MLN0905	30282.4	0.718101
D	2	AP26113	41804.1	0.991322
E	2	Histamine 2HCl	29744.4	0.705346
F	2	EPZ005687	34293.9	0.813229
G	2	Timolol Maleate	28276.1	0.670526
H	2	MEK162 (ARRY-162, ARRY-438162)	29714.6	0.704637
I	2	MNS (3,4-Methylenedioxy-β-nitrostyrene, MDBN)	28522.2	0.676361
J	2	GW9508	32792.1	0.777616
K	2	NSC 632839	30865.5	0.731929
L	2	AZD2858	27836.1	0.660091
M	2	NSC 66811	23266.4	0.551728
N	2	Lomeguatrib	29122.5	0.690597
O	2	GANT61	32249.3	0.764743
P	2	Nutlin-3b	29662.5	0.703402
A	3	SB-269970 HCl	33267.6	0.788892
B	3	AZD6482	27592	0.654302
C	3	VU 0364770	46178	1.09504
D	3	Penicillamine	46624.6	1.10563
E	3	Pargyline hydrochloride,N-Methyl-N-(2-propynyl)benzylamine hydrochloride, N-Methyl-N-propargylbenzylamine hydrochloride	32797.6	0.777746
F	3	Aloe-emodin	34905.4	0.827729
G	3	A 205804	30660.1	0.727059
H	3	Resminostat	32825.1	0.7784
I	3	Lumiracoxib (COX-189)	32819.1	0.778257
J	3	Nepicastat (SYN-117) HCl	30708.9	0.728216
K	3	HC-030031	34783.2	0.824832
L	3	PFI-1	22097.4	0.524006
M	3	Bosentan Hydrate	29199.6	0.692426
N	3	Zaltoprofen	36159.5	0.857469
O	3	VX-745	27902.1	0.661658
P	3	Gentamicin Sulfate	31404.1	0.744701
A	4	Nafcillin Sodium	41107.4	0.974801
B	4	Embelin	33797.8	0.801465
C	4	Zanamivir	30396.2	0.720802
D	4	Lactacystin	36909.7	0.87526
E	4	Terbutaline Sulfate	31602.9	0.749415
F	4	IPI-145 (INK1197)	27405.8	0.649887
G	4	7-Ethyl-10-hydroxycamptothecin	7113.18	0.168679
H	4	AZD2461	33851.1	0.802728
I	4	PP2	33761.4	0.800602
J	4	Tyrphostin AG 1296	32622.8	0.773602
K	4	GDC-0152	42155.7	0.999661
L	4	Promethazine hydrochloride,10-[2-(Dimethylamino)propyl]phenothiazine hydrochloride	34359.1	0.814774
M	4	Birinapant	25828.5	0.612485
N	4	Tenovin-1	33852	0.802751
O	4	Stattic	30782.2	0.729954
P	4	GSK2636771	33752.6	0.800393
A	5	Baricitinib (LY3009104)	49988.4	1.1854
B	5	SB408124	37587.6	0.891335
C	5	ML130	32881.1	0.779727
D	5	UK 383367	25454.4	0.603613
E	5	Desogestrel	33959.9	0.80531
F	5	Zidovudine	56657.7	1.34355
G	5	L-Valine ,99%	63023.9	1.49452
H	5	Calcium acetate hydrate	57200.8	1.35643
I	5	PF 477736	31679.3	0.751227
J	5	RITA (NSC 652287)	28000.8	0.663997
K	5	IOX2	32190.8	0.763356
L	5	Vinorelbine	36540.5	0.866504
M	5	Rupatadine Fumarate	42526.6	1.00845
N	5	N6-methyladenosine (m6A)	34226.5	0.811631
O	5	Org 27569	30714.7	0.728354
P	5	GW5074	28725.1	0.681173
A	6	Acesulfame Potassium	33783.2	0.801119
B	6	BMN 673	45663.6	1.08285
C	6	Tirofiban	29768.5	0.705915
D	6	Oprozomib (ONX 0912)	32073.7	0.76058
E	6	Pefloxacin Mesylate Dihydrate	32638.5	0.773973
F	6	VX-661	33468.1	0.793646
G	6	Verapamil HCl	35415.3	0.83982
H	6	PP1	32548.5	0.771838
I	6	2-Methyl-1,2-di-3-pyridyl-1-propanone,Metyrapone, Su-4885	42173.6	1.00009
J	6	VU 0364439	36184.2	0.858055
K	6	PD168393	36378	0.862651
L	6	TAK-438	32092.3	0.761021
M	6	L-Cysteine Hydrochloride Monohydrate	38023.5	0.901671
N	6	RGD (Arg-Gly-Asp) Peptides	52882.6	1.25403
O	6	Brefeldin A	38602.5	0.915402
P	6	PRX-08066	29476.3	0.698987
A	7	BRL 54443	36880	0.874554
B	7	Nedaplatin	44280.7	1.05005
C	7	IMD 0354	29865.2	0.708209
D	7	Famciclovir	36557.2	0.8669
E	7	4'-Hydroxyacetanilide	40161.9	0.95238
F	7	R547	22030.3	0.522415
G	7	GW441756	39779	0.943299
H	7	BMS-754807	41607.9	0.986671
I	7	JNJ-7777120	34937.3	0.828487
J	7	CEP-18770 (Delanzomib)	30828.2	0.731044
K	7	Mozavaptan	36579.8	0.867435
L	7	Lubiprostone	26836.4	0.636385
M	7	Ambroxol HCl	35602.2	0.844254
N	7	Dexamethasone Sodium Phosphate	45699.9	1.08371
O	7	Verteporfin	32277.2	0.765406
P	7	PF-4981517	32539.7	0.771632
A	8	Apoptosis Activator 2	24276.3	0.575678
B	8	T0901317	35045.5	0.831052
C	8	Cabozantinib malate (XL184)	33514.8	0.794753
D	8	Cilengitide	37177.4	0.881608
E	8	Desvenlafaxine Succinate	38862.9	0.921576
F	8	LDK378	30882.5	0.732334
G	8	Bosentan	41418.6	0.98218
H	8	IWR-1-endo	37217.8	0.882566
I	8	EPZ5676	22676.2	0.537733
J	8	Dynasore	56084.6	1.32996
K	8	GSK J4 HCl	40007	0.948707
L	8	Tariquidar	33060.9	0.78399
M	8	(+)-Bicuculline	32804.1	0.777901
N	8	GW0742	36549.4	0.866715
O	8	NMDA (N-Methyl-D-aspartic acid)	72038.1	1.70828
P	8	Empagliflozin (BI 10773)	31940.5	0.757422
A	9	BML-190	58929.1	1.39742
B	9	Famotidine	61968.9	1.4695
C	9	VUF 10166	36756.9	0.871636
D	9	ICG-001	48122.2	1.14115
E	9	D-(+)-Cycloserine	38240.8	0.906824
F	9	TH-302	47320.5	1.12214
G	9	VU 0361737	31022.5	0.735652
H	9	Pirarubicin	54821.3	1.30001
I	9	Ki16198	31099	0.737468
J	9	Alprostadil	41299	0.979345
K	9	Icotinib	29212.2	0.692723
L	9	Levosulpiride	35087.4	0.832045
M	9	Piracetam	37688.9	0.893736
N	9	Estradiol Cypionate	38702	0.91776
O	9	Terazosin HCl	35387.7	0.839166
P	9	Clinafloxacin	36000.5	0.853698
A	10	Foscarnet Sodium	38512.5	0.913267
B	10	KY02111	51728.4	1.22666
C	10	Tolazoline HCl	37996.7	0.901036
D	10	PD123319	34610.8	0.820743
E	10	5-Iodo-2'-deoxyuridine ,95%	37835	0.8972
F	10	(-)-Blebbistatin	37820	0.896844
G	10	Proflavine Hemisulfate	42543.3	1.00885
H	10	BAM7	56728.7	1.34524
I	10	GSK2334470	35052.4	0.831216
J	10	PluriSIn #1 (NSC 14613)	40738.8	0.96606
K	10	UNC1215	37576.7	0.891077
L	10	Necrostatin-1	35269.5	0.836363
M	10	SANT-1	28418.5	0.673904
N	10	GDC-0349	33153.4	0.786184
O	10	IPA-3	36336	0.861654
P	10	PRT062607 (P505-15, BIIB057) HCl	21564.2	0.511364
A	11	MRS 2578	42041	0.996941
B	11	PF-3716556	43759.5	1.03769
C	11	U-104	48986	1.16163
D	11	Tivantinib (ARQ 197 )	49106	1.16447
E	11	Silver Sulfadiazine	36375.5	0.862592
F	11	HA14-1	22084.9	0.523711
G	11	NU7026	47234.7	1.1201
H	11	Cephalexin	41716.7	0.989249
I	11	Pirfenidone	42229.5	1.00141
J	11	Darunavir Ethanolate	43069.2	1.02132
K	11	Salubrinal	42539.9	1.00877
L	11	AZD1480	40494.3	0.960261
M	11	Fingolimod (FTY720)	26098.2	0.618879
N	11	Purmorphamine	39321.5	0.932451
O	11	Imidapril HCl	33937.9	0.804788
P	11	Hyoscyamine	33547.2	0.795521
A	12	Betulinic acid	33477.9	0.793879
B	12	Zebularine	39694.9	0.941307
C	12	Sevelamer Carbonate	37134.3	0.880585
D	12	NU6027	44056.5	1.04474
E	12	Succinylcholine Chloride Dihydrate	42025.3	0.996568
F	12	AMG-517	43721	1.03678
G	12	Penicillin G Sodium	25992.6	0.616375
H	12	SC144	31369.1	0.743871
I	12	AZD3463	39099.1	0.927178
J	12	Ferrostatin-1 (Fer-1)	26189.9	0.621055
K	12	MLN4924	22904.5	0.543145
L	12	Macitentan	37777.6	0.89584
M	12	(+)-JQ1	34723.4	0.823415
N	12	Nutlin-3a	39476.7	0.936131
O	12	NLG919	45569	1.0806
P	12	Scriptaid	44062.5	1.04488
A	13	SB 271046	37002.2	0.877451
B	13	Gambogic Acid	44076.6	1.04521
C	13	WHI-P154	26355.6	0.624985
D	13	SL-327	32486.5	0.770369
E	13	2-(4-Isobutylphenyl)propionic Acid	30014.2	0.711743
F	13	Bafetinib (INNO-406)	24495.2	0.580867
G	13	SB-742457	41305.6	0.979502
H	13	TWS119	39702.9	0.941496
I	13	Tempol (4-Hydroxy-TEMPO)	61114.3	1.44923
J	13	ENMD-2076 L-(+)-Tartaric acid	32883.1	0.779774
K	13	CHIR-99021 (CT99021) HCl	34684.7	0.822497
L	13	Salinomycin	40601.2	0.962797
M	13	LY2140023 (LY404039)	39849.3	0.944966
N	13	Pyridoxine HCl	38929.3	0.923151
O	13	PF-4708671	36868.8	0.874289
P	13	Procaine HCl	37743.1	0.895023
A	14	Pemirolast potassium	39407.5	0.934491
B	14	IU1	44222.6	1.04867
C	14	Pentoxyverine Citrate	44427.9	1.05354
D	14	LDN-57444	39531.8	0.937438
E	14	Mildronate	39541.8	0.937676
F	14	CGK 733	41864.4	0.992752
G	14	Cholesterol	33360.7	0.791099
H	14	TCID	47613	1.12907
I	14	3'-Azido-3'-deoxythymidine	32793.2	0.777641
J	14	SMI-4a	56232.4	1.33347
K	14	Prazosin Hydrochloride	48528.2	1.15078
L	14	Beta-Lapachone	26854.7	0.636819
M	14	P5091 (P005091)	30591.1	0.725422
N	14	Rocilinostat (ACY-1215)	36648	0.869052
O	14	P22077	26454.8	0.627337
P	14	NSC 405020	30689.1	0.727746
A	15	Dizocilpine (MK 801)	47468.8	1.12565
B	15	NPS-2143	49620.6	1.17668
C	15	Alogliptin (SYR-322)	39248	0.930708
D	15	Heparin sodium	43113.3	1.02237
E	15	2',3'-Dideoxycytidine	34985	0.829616
F	15	Naratriptan	41962.2	0.995071
G	15	Tyrphostin 9 (SF 6847)	30447.9	0.722027
H	15	Benidipine HCl	61840.6	1.46646
I	15	Go 6983	35662.8	0.84569
J	15	RAF265 (CHIR-265)	52167.3	1.23707
K	15	TDZD-8	42910.5	1.01756
L	15	MG-132	29984.9	0.711047
M	15	NXY-059 (Cerovive)	40364.5	0.957183
N	15	Ticarcillin sodium	41030.7	0.972983
O	15	Sapogenins Glycosides	38785.4	0.919739
P	15	4-Aminohippuric Acid	36942.4	0.876034
A	16	Tetrahydrozoline HCl	44774.1	1.06175
B	16	LY2835219	35019.8	0.830442
C	16	Ifenprodil Tartrate	39647.8	0.940188
D	16	ONX-0914 (PR-957)	35656.5	0.845542
E	16	Cyclizine 2HCl	42128.2	0.999009
F	16	SKI II	35347.8	0.838221
G	16	Erythritol	64701.5	1.5343
H	16	AGI-5198	54267.7	1.28688
I	16	AZD1080	53084.5	1.25882
J	16	CEP-32496	38613.2	0.915654
K	16	NSC 319726	33754	0.800425
L	16	VE-821	46215	1.09592
M	16	C646	21755.1	0.515889
N	16	AG-18	36303.9	0.860893
O	16	10058-F4	37225.6	0.882749
P	16	PQ 401	35449.9	0.840642
A	17	StemRegenin 1	52530.3	1.24568
B	17	MK-8776 (SCH 900776)	27793.7	0.659086
C	17	TG 100713	28158.1	0.667727
D	17	GW501516	48873.1	1.15895
E	17	Testosterone, Eur.Pharm.	35886.7	0.850999
F	17	H 89 2HCl	69476	1.64752
G	17	ZM 323881 HCl	44192.7	1.04796
H	17	Almotriptan Malate	42663.4	1.0117
I	17	WZ 811	47257.9	1.12065
J	17	Nattokinase	46752.9	1.10868
K	17	TAK 715	46913	1.11247
L	17	LY411575	26963	0.639386
M	17	PTC124 (Ataluren)	39451.8	0.93554
N	17	R428 (BGB324)	24517.8	0.581403
O	17	Omecamtiv mecarbil (CK-1827452)	37488.5	0.888985
P	17	Evacetrapib (LY2484595)	38475.8	0.912396
A	18	PJ34	42476.3	1.00726
B	18	Fosbretabulin (Combretastatin A4 Phosphate (CA4P)) Disodium	36010	0.853924
C	18	Lorcaserin HCl	45210.4	1.0721
D	18	Thiamet G	43772.9	1.03801
E	18	Levodropropizine	44087.1	1.04546
F	18	OAC1	77318.2	1.83349
G	18	Isoproterenol Hydrochloride	33410.6	0.792282
H	18	RGFP966	60416.5	1.43269
I	18	I-BET-762	46876.7	1.11161
J	18	GSK3787	31876.9	0.755914
K	18	GZD824	26010.8	0.616807
L	18	AZD5363	27526.5	0.652749
M	18	BIO	33436.4	0.792894
N	18	Vortioxetine (Lu AA21004) HBr	52483.6	1.24457
O	18	DBeQ	24834	0.588901
P	18	CP-945598 HCl	40100.7	0.950928
A	19	Golvatinib (E7050)	35765.2	0.848118
B	19	Perifosine (KRX-0401)	44404.2	1.05298
C	19	T0070907	38817.8	0.920507
D	19	Palbociclib (PD0332991) Isethionate	27886.6	0.661289
E	19	Fenbendazole Sulfoxide	32412	0.768603
F	19	Fosinopril Sodium	42527.6	1.00848
G	19	ZM 306416	35868.9	0.850579
H	19	CGS 21680 HCl	47149	1.11807
I	19	Dapivirine	47808.5	1.13371
J	19	Inulin	46169.4	1.09484
K	19	Plerixafor 8HCl (AMD3100 8HCl)	33674.3	0.798537
L	19	AT101	42659.2	1.0116
M	19	VX-702	46156.9	1.09454
N	19	BAY 11-7082	43336.4	1.02766
O	19	Heparin sodium 180 U/mg	39375.6	0.933734
P	19	Dexmedetomidine	51441.3	1.21985
A	20	Pifithrin-α (PFTα)	30995.8	0.73502
B	20	Sulfamethoxypyridazine	43064	1.0212
C	20	Sodium Phenylbutyrate	46384.5	1.09994
D	20	Phenothiazine	52096.9	1.2354
E	20	Buclizine HCl	49818.8	1.18138
F	20	Mechlorethamine HCl	23825.1	0.564976
G	20	Ceftriaxone Sodium Trihydrate	60923.2	1.4447
H	20	OG-L002	41180.2	0.976528
I	20	Tranylcypromine (2-PCPA) HCl	43354.1	1.02808
J	20	Butein	40570.9	0.962079
K	20	Prucalopride Succinat	46937.6	1.11306
L	20	WY-14643 (Pirinixic Acid)	39117.5	0.927613
M	20	Bromfenac Sodium	29352.6	0.696055
N	20	NSC 23766	29643.4	0.70295
O	20	Flopropione	24487.3	0.58068
P	20	TCS 359	41997.4	0.995907
A	21	IEM 1754 dihydrobroMide	52421.5	1.2431
B	21	Ginkgolide B	1.06687e+06	25.2992
C	21	CPC Monohydrate (=Cetylpyridinium Chloride Monohydrate) [Ion association reagent for extraction photometric analysis and sensitizer in photometric determination of metals]	26896	0.637798
D	21	Mitoxantrone	410297	9.72958	False positive (drug present color)
E	21	Cefaclor Monohydrate	32301.8	0.765989
F	21	NORTRIPTYLINE HYDROCHLORIDE	33444.2	0.79308
G	21	CCG 50014	42644.7	1.01126
H	21	Grape Seed Extract	63064.8	1.49549
I	21	GW9662	29355.5	0.696123
J	21	CH5132799	55751.9	1.32207
K	21	Piceatannol	38800.4	0.920094
L	21	OC000459	57518.2	1.36396
M	21	BMS-536924	37526.2	0.889879
N	21	Miltefosine	43246.3	1.02552
O	21	NVP-AEW541	26665.4	0.63233
P	21	Acetohydroxamic acid, 98+%	27458.9	0.651148
A	22	Mirabegron	42663.6	1.0117
B	22	SN-38	43456.1	1.0305
C	22	Estradiol Benzoate	40662.7	0.964256
D	22	Demeclocycline Hydrochloride	30287.7	0.718229
E	22	Hydroxypropyl Cellulose	54753.6	1.2984
F	22	b-AP15	49249.4	1.16788
G	22	Antazoline Hydrochloride	33664.5	0.798305
H	22	ZM 39923 HCl	37106.4	0.879924
I	22	Apramycin Sulfate	44635.1	1.05846
J	22	ABT-199 (GDC-0199)	31594.7	0.749221
K	22	Quinacrine 2HCl	44503	1.05532
L	22	UPF 1069	39784.9	0.943441
M	22	QNZ (EVP4593)	46222.4	1.0961
N	22	GW2580	37429.6	0.887586
O	22	SC-514	26824.3	0.636098
P	22	Apremilast (CC-10004)	36803.5	0.872741
A	23	IFN(500IU)	152603	3.61875
B	23	IFN(500IU)	159733	3.78784
C	23	IFN(500IU)	169823	4.02709
D	23	IFN(500IU)	157267	3.72936
E	23	IFN(500IU)	151779	3.59921
F	23	NA	NA	NA
G	23	control	41333.5	0.980163		control	41333.5	0.980163			2-(4-Isobutylphenyl)propionic Acid	31756.6	0.711743	2-(4-Isobutylphenyl)propionic Acid	30014.2	0.711743
H	23	control	46098.6	1.09316		control	46098.6	1.09316			2',3'-Dideoxycytidine	37015.8	0.829616	2',3'-Dideoxycytidine	34985	0.829616
I	23	NA	NA	NA		control	46319.2	1.09839			Testosterone, Eur.Pharm.	37969.9	0.850999	Testosterone, Eur.Pharm.	35886.7	0.850999
J	23	control	46319.2	1.09839		control	38446.5	0.911701			Fenbendazole Sulfoxide	34293.6	0.768603	Fenbendazole Sulfoxide	32412	0.768603
K	23	control	38446.5	0.911701		control	45990.9	1.09061
L	23	control	45990.9	1.09061		control	40249.3	0.954453
M	23	unstained	6504.61	0.154247		control	39288.2	0.931662
N	23	unstained	9274.3	0.219926		control	44135	1.0466
O	23	unstained	9067.53	0.215023		control	39255.2	0.930878
P	23	unstained	9942	0.23576		control	42894.9	1.01719
A	24	NA	NA	NA		control	39859.2	0.945201
B	24	IFN(500IU)	193621	4.59144
C	24	IFN(500IU)	164810	3.90823			42170
D	24	IFN(500IU)	153272	3.63462
E	24	IFN(500IU)	150262	3.56325
F	24	IFN(500IU)	150812	3.57629
G	24	control	40249.3	0.954453
H	24	control	39288.2	0.931662
I	24	control	44135	1.0466
J	24	control	39255.2	0.930878
K	24	control	42894.9	1.01719
L	24	control	39859.2	0.945201
M	24	unstained	7376.1	0.174913
N	24	unstained	6627.25	0.157156
O	24	unstained	7994.8	0.189585
P	24	unstained	8582.29	0.203516
