# Supplementary material for: Pharmacological induction of MHC-I expression in tumor cells revitalizes T cell antitumor immunity
Source: JCI Insight. 2024 Aug 6;9(17):e177788. doi: 10.1172/jci.insight.177788 (PMC11385079; doi:10.1172/jci.insight.177788)
Supplement: Supporting data values [file jciinsight-9-177788-s240.xlsx]

## Sheet: Figure1B
MFI of HLA-A/B/C normalized
Con			BLM 1.25μM			BLM 2.5μM			BLM 5μM			BLM 10μM			BLM 20μM
1.00575	0.99202	1.00223	1.88611	1.79186	1.74951	2.37944	2.3391	2.37944	3.61035	3.5613	3.7359	4.41688	4.46242	4.46242	5.78589	5.74639	5.80565

## Sheet: Figure1D
MFI of HLA-A/B/C normalized
Con			BLM 12 h			BLM 24 h			BLM 48 h			BLM 72 h
1.00278	0.98293	1.01429	1.36488	1.34944	1.28547	1.57445	1.53884	1.53018	5.97337	5.82179	5.8886	9.92983	10.0439	9.78912

## Sheet: Figure1G
Relative mRNA expression
	Control			Bleomycin 10μM
HLA-A	0.894135	0.95831	1.14756	2.61818	2.37605	3.09205
HLA-B	0.976967	0.997495	1.02554	1.79799	2.03691	1.92703
HLA-C	1.04899	0.992407	0.958602	2.29146	2.92595	2.86995
B2M	1	0.973782	1.09429	2.50794	1.81504	1.92869
TAP1	1.24517	0.950227	0.804601	3.67144	3.26333	2.96153
TAP2	0.761652	0.957407	1.28094	1.63264	1.69021	2.18435
TAPBP	1.00912	0.974744	1.01614	1.29513	1.58687	1.32523
PSMB8	1.14771	0.951817	0.900474	1.69203	1.30926	1.35544
PSMB9	1.34959	0.842364	0.80805	1.93525	1.60494	1.41668

## Sheet: Figure1I
Apoptosis cells (%) by flow cytometry
B16F10									B16OVA
BLM 0μM			BLM 1.25μM			BLM 2.5μM			BLM 0μM			BLM 1.25μM			BLM 2.5μM
2.23	2.12	1.86	3.02	2.55	2.6	4.64	6.09	4.69	16.99	20.71	19.16	36.5	44.4	46.1	62.3	56.4	47.7

## Sheet: Figure1J
IFNγ concentration(pg/ml) measured by ELISA
B16F10									B16OVA
0μM			1.25μM			2.5μM			0μM			1.25μM			2.5μM
42.464	31.6571	31.6571	35.2594	46.0663	44.2651	44.2651	56.8732	42.464	1800.39	1843.55	1939.08	2223.66	2265.09	2216.45	4024.81	4075.24	3950.97

## Sheet: Figure2B
Body weight(g)
Days/Groups	control								Bleomycin, 3mg/kg								OT1 CD8+ T								Bleomycin, 3mg/kg + OT1 CD8+ T
0
8	19.39	17.07	16.4	17.49	17.79	17.25	17.2	17.02	18.47	17.08	18.4	17.4	17.26	18.06	17.75	18.32	18.02	18.89	18.24	18.59	17.09	18.68	17.69	17	17.19	18.08	18.52	17.32	18.31	16.56	17.29	19.03
10	19.8	17.21	17.17	17.75	17.86	18.18	17.52	18.02	17.93	17.25	17.44	17.01	17.26	17.31	17.55	18.17	18.58	18.05	18.2	19.73	17.08	19.25	18.9	18.05	18.69	18	17.44	17.5	17.66	16.43	17.22	17.58
12	20.81	18	18.23	17.45	19.44	18.47	18.69	17.77	19.31	18.27	18.74	18.59	18.64	18.44	18.38	18.86	18.68	19.08	19.2	20.39	18.11	19.05	19.41	18.04	19.52	19.19	18.6	17.37	19.3	16.58	18.14	19.02
14	20.93	19.12	19.19	18.62	19.81	19.44	20.03	18.71	19.71	18.17	19.4	19.22	18.65	18.7	19.04	20.12	19.1	18.94	19.43	20.38	18.2	19.01	20.1	17.76	18.91	18.74	17.86	17.44	18.84	16.82	17.57	18.45
16	22.36	20	18.93	18.65	21.15	19.64	20.91	19.73	20.06	18.13	18.94	20.88	19.01	18.43	19.03	21.37	19.29	19.71	19.92	18.85	18.73	20.04	20.55	21.99	19.02	18.98	17.75	18.07	18.88	17.33	17.93	18.23
18	23.52	21.03	19.78	19.59	22.87	21.22	21.55	22.25	20.47	19.58	19.4	21.59	21.56	19.13	19.41	23.01	19.26	19.35	19.47	19.31	18.18	21.03	20.76	20.44	19.25	17.88	18.2	16.97	18.02	16.86	17.81	18.02

## Sheet: Figure2C
tumor weight(g)
Vehicle						BLM						OT-I cells						BLM + OT-I cells
2.44	1.53	2.04	1.67	2.16	2.59	2.25	1.69	1.27	1.81	1.1	1.62	0.74	0.36	0.62	0.59	0.46	0.72	0.25	0.13	0.36	0.06	0.36	0.11

## Sheet: Figure2D
Tumor volume(mm³)
Days/Groups	control								Bleomycin, 3mg/kg								OT1 CD8+ T								Bleomycin, 3mg/kg + OT1 CD8+ T
0
8	93.3	82.6	52	71.3	53.9	94.9	124.5	67.2	46.2	151.1	53.8	90.4	82.3	80	64.7	110.6	63.3	47.7	66.8	108.7	82.4	92.3	92.5	131.2	63.7	109.5	56.9	86.3	126.2	46.5	64.3	92.5
10	218.7	209.9	72.2	158.6	192.1	381.7	368.8	309	302.2	264	233.6	226.3	278.7	142.1	273.4	270	188.1	115.4	168.7	432	145	202.9	428.6	351	292.4	434.8	158.3	307.4	456	80.4	120.9	293.6
12	392.5	315.3	159.3	223.8	405.5	660.8	740.9	387.6	501.3	402.9	333.5	386.6	554.7	225.6	483.5	405.2	171.7	164.6	286.8	674.6	174.8	473.7	590.9	375.1	358.8	485.8	207.5	315.4	501.1	90.4	149.5	307.8
14	676.5	711.1	370.7	298.6	607.6	1162.7	1004.4	812.1	957	540.1	404.3	740.6	681.4	387.9	824.9	674.7	203	284.5	446.3	749.4	306.3	551.5	765	533.9	383	502.9	209.5	295.6	503.9	102.2	132.3	353.6
16	1341.1	1302.9	443.2	712.2	1133.1	1473.9	1580.5	1149.4	1251.1	633.8	592.5	1589.5	899.9	529.3	1114.2	1098.9	197.1	317.3	462.7	871.6	390.6	544.4	827.6	578.1	243.3	302.6	141.9	196.1	259.5	55.3	82.4	172.5
18	2205.4	2268.4	935.4	1481.4	1895	2426.1	2434.5	2092	1784.4	1206.2	993.6	2051.4	1576.5	861.3	1723.3	1837.2	149	332.9	415.9	1093.3	356.6	557.3	1001	570.5	126.8	259.2	75.3	143.7	162.1	49.1	59.7	87

## Sheet: Figure2E
Western blot signal quantification
	OT-I cells								BLM + OT-I cells
B2M/GAPDH	0.55052	0.513698	1.17579	0.778298	1.05471	1.80317	1.41322	0.7106	1.93086	1.50666	2.52359	2.47479	2.71162	1.57742	2.19158	4.26575

## Sheet: Figure2G
Relative mRNA expression
	control								Bleomycin
Gzmb	3.1049	2.19099	2.70349	3.39156	3.78242	1	2.06451	2.71917	3.52689	2.90615	2.11473	7.61812	3.67999	3.04755	9.66656	7.64897
Ifng	2.32505	1.13974	2.26037	2.29847	1.12678	1	4.20569	1.30619	3.87738	1.98373	3.0685	4.37431	2.68384	2.99317	10.6997	4.61377
Prf1	1.52	1	1.26	1.57	2.05	1.2	2.54	2.18	2.01	2.12	6.58	1.71	3.37	1.63	2.13	4.83

[truncated: 45 more sheets: Figure2H, Figure2J, Figure2K, Figure3B, Figure3D, Figure3E, Figure3H, Figure5E, Figure5I, Figure6A, Figure6C, Figure6D, Figure6E, Figure6F, Figure7B, Figure7C, Figure7D, Figure7E, Figure7F, Figure7G …]
